# Supplementary material for: The perception of Mandarin speech conveying communicative functions in Chinese heroin addicts
Source: PLoS One. 2024 Feb 23;19(2):e0299331. doi: 10.1371/journal.pone.0299331 (PMC10889662; doi:10.1371/journal.pone.0299331)
Supplement: S1 File — (CSV) [file pone.0299331.s001.csv]

Stimuli	Tone	SNR	Formal_key_response.keys	Formal_key_response.rt	participant	Drug	Age	Gender	Drugtype
999_Interrogative_2_withNoise.wav	Interrogative	10	4	7.6438334	10	Drug	40	Male	Heroin
998_Imperative_3.wav	Imperative	NULL	r	6.9950526	10	Drug	40	Male	Heroin
998_Imperative_3.wav	Imperative	NULL	r	12.190998	10	Drug	40	Male	Heroin
998_Imperative_3.wav	Imperative	NULL	4	4.2232702	10	Drug	40	Male	Heroin
999_Neutral_3_withNoise.wav	Neutral	0	r	1.9919244	10	Drug	40	Male	Heroin
999_Neutral_3_withNoise.wav	Neutral	0	r	3.1678424	10	Drug	40	Male	Heroin
999_Neutral_3_withNoise.wav	Neutral	0	1	3.7953051	10	Drug	40	Male	Heroin
998_Imperative_2.wav	Imperative	NULL	3	11.0339787	10	Drug	40	Male	Heroin
998_Imperative_1.wav	Imperative	NULL	2	9.6923431	10	Drug	40	Male	Heroin
999_Imperative_4.wav	Imperative	NULL	3	3.6294658	10	Drug	40	Male	Heroin
999_Interrogative_1_withNoise.wav	Interrogative	10	1	2.3469746	10	Drug	40	Male	Heroin
999_Neutral_4_withNoise.wav	Neutral	0	3	1.0108686	10	Drug	40	Male	Heroin
999_Imperative_2_withNoise.wav	Imperative	10	1	5.0678461	10	Drug	40	Male	Heroin
998_Neutral_4.wav	Neutral	NULL	1	7.5110713	10	Drug	40	Male	Heroin
998_Imperative_1_withNoise.wav	Imperative	10	1	4.4717551	10	Drug	40	Male	Heroin
998_Neutral_1.wav	Neutral	NULL	1	1.8900961	10	Drug	40	Male	Heroin
999_Imperative_3_withNoise.wav	Imperative	0	3	5.8696944	10	Drug	40	Male	Heroin
998_Neutral_2_withNoise.wav	Neutral	10	4	3.5856172	10	Drug	40	Male	Heroin
998_Neutral_2.wav	Neutral	NULL	1	1.231418	10	Drug	40	Male	Heroin
998_Imperative_4_withNoise.wav	Imperative	0	3	3.1934916	10	Drug	40	Male	Heroin
999_Neutral_3.wav	Neutral	NULL	1	4.1034543	10	Drug	40	Male	Heroin
999_Interrogative_2.wav	Interrogative	NULL	1	2.3147892	10	Drug	40	Male	Heroin
999_Neutral_4.wav	Neutral	NULL	3	4.9792966	10	Drug	40	Male	Heroin
999_Neutral_1.wav	Neutral	NULL	1	3.3762719	10	Drug	40	Male	Heroin
998_Neutral_4_withNoise.wav	Neutral	0	3	6.4092402	10	Drug	40	Male	Heroin
998_Imperative_4.wav	Imperative	NULL	2	2.176395	10	Drug	40	Male	Heroin
999_Interrogative_3_withNoise.wav	Interrogative	0	3	5.0150137	10	Drug	40	Male	Heroin
999_Neutral_1_withNoise.wav	Neutral	10	2	2.4156366	10	Drug	40	Male	Heroin
999_Imperative_1_withNoise.wav	Imperative	10	2	-0.0714592	10	Drug	40	Male	Heroin
998_Interrogative_2_withNoise.wav	Interrogative	10	1	2.1446041	10	Drug	40	Male	Heroin
998_Neutral_3_withNoise.wav	Neutral	0	1	5.8181468	10	Drug	40	Male	Heroin
999_Imperative_1.wav	Imperative	NULL	1	6.4305015	10	Drug	40	Male	Heroin
999_Interrogative_4.wav	Interrogative	NULL	3	4.874355	10	Drug	40	Male	Heroin
998_Imperative_2_withNoise.wav	Imperative	10	2	2.5959001	10	Drug	40	Male	Heroin
999_Imperative_3.wav	Imperative	NULL	3	4.0659403	10	Drug	40	Male	Heroin
998_Interrogative_2.wav	Interrogative	NULL	1	4.0250386	10	Drug	40	Male	Heroin
998_Interrogative_4.wav	Interrogative	NULL	2	1.4628471	10	Drug	40	Male	Heroin
998_Interrogative_1_withNoise.wav	Interrogative	10	1	8.0582098	10	Drug	40	Male	Heroin
999_Interrogative_1.wav	Interrogative	NULL	2	3.3578733	10	Drug	40	Male	Heroin
999_Imperative_2.wav	Imperative	NULL	2	2.2394146	10	Drug	40	Male	Heroin
998_Imperative_3_withNoise.wav	Imperative	0	3	4.4056313	10	Drug	40	Male	Heroin
998_Neutral_3.wav	Neutral	NULL	4	0.7431419	10	Drug	40	Male	Heroin
998_Interrogative_1.wav	Interrogative	NULL	3	3.0271752	10	Drug	40	Male	Heroin
998_Neutral_1_withNoise.wav	Neutral	10	2	1.669942	10	Drug	40	Male	Heroin
999_Interrogative_3.wav	Interrogative	NULL	1	3.8840242	10	Drug	40	Male	Heroin
999_Imperative_4_withNoise.wav	Imperative	0	3	1.4834904	10	Drug	40	Male	Heroin
998_Interrogative_4_withNoise.wav	Interrogative	0	2	1.3256205	10	Drug	40	Male	Heroin
998_Interrogative_3.wav	Interrogative	NULL	3	1.9354041	10	Drug	40	Male	Heroin
999_Neutral_2.wav	Neutral	NULL	2	0.466915	10	Drug	40	Male	Heroin
998_Interrogative_3_withNoise.wav	Interrogative	0	3	0.773822	10	Drug	40	Male	Heroin
999_Neutral_2_withNoise.wav	Neutral	10	2	0.809842	10	Drug	40	Male	Heroin
999_Interrogative_4_withNoise.wav	Interrogative	0	1	1.3512443	10	Drug	40	Male	Heroin
999_Interrogative_2_withNoise.wav	Interrogative	10	3	5.7481352	11	Drug	35	Male	Heroin
998_Imperative_3.wav	Imperative	NULL	4	2.0324291	11	Drug	35	Male	Heroin
999_Neutral_3_withNoise.wav	Neutral	0	4	15.3774258	11	Drug	35	Male	Heroin
998_Imperative_2.wav	Imperative	NULL	r	18.1016513	11	Drug	35	Male	Heroin
998_Imperative_2.wav	Imperative	NULL	r	4.0954476	11	Drug	35	Male	Heroin
998_Imperative_2.wav	Imperative	NULL	r	8.7094046	11	Drug	35	Male	Heroin
998_Imperative_2.wav	Imperative	NULL	4	27.7416053	11	Drug	35	Male	Heroin
998_Imperative_1.wav	Imperative	NULL	r	24.717155	11	Drug	35	Male	Heroin
998_Imperative_1.wav	Imperative	NULL	1	18.8145389	11	Drug	35	Male	Heroin
999_Imperative_4.wav	Imperative	NULL	3	6.2604839	11	Drug	35	Male	Heroin
999_Interrogative_1_withNoise.wav	Interrogative	10	1	2.2884596	11	Drug	35	Male	Heroin
999_Neutral_4_withNoise.wav	Neutral	0	2	2.6604438	11	Drug	35	Male	Heroin
999_Imperative_2_withNoise.wav	Imperative	10	3	5.4754183	11	Drug	35	Male	Heroin
998_Neutral_4.wav	Neutral	NULL	1	5.7449879	11	Drug	35	Male	Heroin
998_Imperative_1_withNoise.wav	Imperative	10	2	1.440314	11	Drug	35	Male	Heroin
998_Neutral_1.wav	Neutral	NULL	3	2.7197702	11	Drug	35	Male	Heroin
999_Imperative_3_withNoise.wav	Imperative	0	4	7.1958954	11	Drug	35	Male	Heroin
998_Neutral_2_withNoise.wav	Neutral	10	1	1.9739701	11	Drug	35	Male	Heroin
998_Neutral_2.wav	Neutral	NULL	2	1.9226717	11	Drug	35	Male	Heroin
998_Imperative_4_withNoise.wav	Imperative	0	3	1.3444485	11	Drug	35	Male	Heroin
999_Neutral_3.wav	Neutral	NULL	4	1.7876373	11	Drug	35	Male	Heroin
999_Interrogative_2.wav	Interrogative	NULL	1	1.8755373	11	Drug	35	Male	Heroin
999_Neutral_4.wav	Neutral	NULL	2	2.7475664	11	Drug	35	Male	Heroin
999_Neutral_1.wav	Neutral	NULL	3	2.2849084	11	Drug	35	Male	Heroin
998_Neutral_4_withNoise.wav	Neutral	0	4	2.6273484	11	Drug	35	Male	Heroin
998_Imperative_4.wav	Imperative	NULL	1	1.7108732	11	Drug	35	Male	Heroin
999_Interrogative_3_withNoise.wav	Interrogative	0	2	2.3017223	11	Drug	35	Male	Heroin
999_Neutral_1_withNoise.wav	Neutral	10	3	2.1610156	11	Drug	35	Male	Heroin
999_Imperative_1_withNoise.wav	Imperative	10	4	1.8292617	11	Drug	35	Male	Heroin
998_Interrogative_2_withNoise.wav	Interrogative	10	1	1.6700603	11	Drug	35	Male	Heroin
998_Neutral_3_withNoise.wav	Neutral	0	r	2.3856509	11	Drug	35	Male	Heroin
998_Neutral_3_withNoise.wav	Neutral	0	2	1.0424965	11	Drug	35	Male	Heroin
999_Imperative_1.wav	Imperative	NULL	3	1.0732569	11	Drug	35	Male	Heroin
999_Interrogative_4.wav	Interrogative	NULL	4	0.822709	11	Drug	35	Male	Heroin
998_Imperative_2_withNoise.wav	Imperative	10	1	1.4701134	11	Drug	35	Male	Heroin
999_Imperative_3.wav	Imperative	NULL	2	0.6245403	11	Drug	35	Male	Heroin
998_Interrogative_2.wav	Interrogative	NULL	3	0.4988715	11	Drug	35	Male	Heroin
998_Interrogative_4.wav	Interrogative	NULL	4	0.3596621	11	Drug	35	Male	Heroin
998_Interrogative_1_withNoise.wav	Interrogative	10	1	0.7324518	11	Drug	35	Male	Heroin
999_Interrogative_1.wav	Interrogative	NULL	2	0.6225734	11	Drug	35	Male	Heroin
999_Imperative_2.wav	Imperative	NULL	3	0.5626101	11	Drug	35	Male	Heroin
998_Imperative_3_withNoise.wav	Imperative	0	4	0.785674	11	Drug	35	Male	Heroin
998_Neutral_3.wav	Neutral	NULL	1	0.6152938	11	Drug	35	Male	Heroin
998_Interrogative_1.wav	Interrogative	NULL	2	0.5351223	11	Drug	35	Male	Heroin
998_Neutral_1_withNoise.wav	Neutral	10	3	0.4841759	11	Drug	35	Male	Heroin
999_Interrogative_3.wav	Interrogative	NULL	4	0.9389653	11	Drug	35	Male	Heroin
999_Imperative_4_withNoise.wav	Imperative	0	1	0.5589534	11	Drug	35	Male	Heroin
998_Interrogative_4_withNoise.wav	Interrogative	0	2	0.3442087	11	Drug	35	Male	Heroin
998_Interrogative_3.wav	Interrogative	NULL	3	0.4243782	11	Drug	35	Male	Heroin
999_Neutral_2.wav	Neutral	NULL	4	1.0649194	11	Drug	35	Male	Heroin
998_Interrogative_3_withNoise.wav	Interrogative	0	1	0.5128484	11	Drug	35	Male	Heroin
999_Neutral_2_withNoise.wav	Neutral	10	2	0.3672777	11	Drug	35	Male	Heroin
999_Interrogative_4_withNoise.wav	Interrogative	0	3	0.6619696	11	Drug	35	Male	Heroin
999_Interrogative_2_withNoise.wav	Interrogative	10	2	1.3439093	12	Drug	37	Male	Heroin
998_Imperative_3.wav	Imperative	NULL	2	0.356281	12	Drug	37	Male	Heroin
999_Neutral_3_withNoise.wav	Neutral	0	3	6.4123956	12	Drug	37	Male	Heroin
998_Imperative_2.wav	Imperative	NULL	2	2.1097521	12	Drug	37	Male	Heroin
998_Imperative_1.wav	Imperative	NULL	2	1.3689031	12	Drug	37	Male	Heroin
999_Imperative_4.wav	Imperative	NULL	2	2.2911261	12	Drug	37	Male	Heroin
999_Interrogative_1_withNoise.wav	Interrogative	10	2	1.1782833	12	Drug	37	Male	Heroin
999_Neutral_4_withNoise.wav	Neutral	0	1	4.8113751	12	Drug	37	Male	Heroin
999_Imperative_2_withNoise.wav	Imperative	10	2	3.4169484	12	Drug	37	Male	Heroin
998_Neutral_4.wav	Neutral	NULL	2	4.6893329	12	Drug	37	Male	Heroin
998_Imperative_1_withNoise.wav	Imperative	10	2	0.9809909	12	Drug	37	Male	Heroin
998_Neutral_1.wav	Neutral	NULL	3	5.5315635	12	Drug	37	Male	Heroin
999_Imperative_3_withNoise.wav	Imperative	0	3	3.7234453	12	Drug	37	Male	Heroin
998_Neutral_2_withNoise.wav	Neutral	10	3	3.7923908	12	Drug	37	Male	Heroin
998_Neutral_2.wav	Neutral	NULL	1	2.1435563	12	Drug	37	Male	Heroin
998_Imperative_4_withNoise.wav	Imperative	0	2	3.0690714	12	Drug	37	Male	Heroin
999_Neutral_3.wav	Neutral	NULL	1	1.3069982	12	Drug	37	Male	Heroin
999_Interrogative_2.wav	Interrogative	NULL	3	2.5934091	12	Drug	37	Male	Heroin
999_Neutral_4.wav	Neutral	NULL	1	2.2483824	12	Drug	37	Male	Heroin
999_Neutral_1.wav	Neutral	NULL	2	2.3626408	12	Drug	37	Male	Heroin
998_Neutral_4_withNoise.wav	Neutral	0	3	1.1850346	12	Drug	37	Male	Heroin
998_Imperative_4.wav	Imperative	NULL	2	0.8993594	12	Drug	37	Male	Heroin
999_Interrogative_3_withNoise.wav	Interrogative	0	3	3.4164856	12	Drug	37	Male	Heroin
999_Neutral_1_withNoise.wav	Neutral	10	3	5.1028164	12	Drug	37	Male	Heroin
999_Imperative_1_withNoise.wav	Imperative	10	2	1.2871701	12	Drug	37	Male	Heroin
998_Interrogative_2_withNoise.wav	Interrogative	10	3	1.6215909	12	Drug	37	Male	Heroin
998_Neutral_3_withNoise.wav	Neutral	0	3	0.443489	12	Drug	37	Male	Heroin
999_Imperative_1.wav	Imperative	NULL	2	0.7767177	12	Drug	37	Male	Heroin
999_Interrogative_4.wav	Interrogative	NULL	3	1.2174956	12	Drug	37	Male	Heroin
998_Imperative_2_withNoise.wav	Imperative	10	2	1.8091385	12	Drug	37	Male	Heroin
999_Imperative_3.wav	Imperative	NULL	3	1.1692621	12	Drug	37	Male	Heroin
998_Interrogative_2.wav	Interrogative	NULL	3	3.5308209	12	Drug	37	Male	Heroin
998_Interrogative_4.wav	Interrogative	NULL	3	1.7032383	12	Drug	37	Male	Heroin
998_Interrogative_1_withNoise.wav	Interrogative	10	3	1.1879371	12	Drug	37	Male	Heroin
999_Interrogative_1.wav	Interrogative	NULL	3	2.742008	12	Drug	37	Male	Heroin
999_Imperative_2.wav	Imperative	NULL	2	0.7012415	12	Drug	37	Male	Heroin
998_Imperative_3_withNoise.wav	Imperative	0	2	2.6200717	12	Drug	37	Male	Heroin
998_Neutral_3.wav	Neutral	NULL	3	0.6495043	12	Drug	37	Male	Heroin
998_Interrogative_1.wav	Interrogative	NULL	3	0.8902664	12	Drug	37	Male	Heroin
998_Neutral_1_withNoise.wav	Neutral	10	1	0.6500957	12	Drug	37	Male	Heroin
999_Interrogative_3.wav	Interrogative	NULL	3	1.0628009	12	Drug	37	Male	Heroin
999_Imperative_4_withNoise.wav	Imperative	0	3	2.7591716	12	Drug	37	Male	Heroin
998_Interrogative_4_withNoise.wav	Interrogative	0	3	1.460753	12	Drug	37	Male	Heroin
998_Interrogative_3.wav	Interrogative	NULL	3	0.1201993	12	Drug	37	Male	Heroin
999_Neutral_2.wav	Neutral	NULL	2	3.3667014	12	Drug	37	Male	Heroin
998_Interrogative_3_withNoise.wav	Interrogative	0	3	1.0382541	12	Drug	37	Male	Heroin
999_Neutral_2_withNoise.wav	Neutral	10	2	1.9314643	12	Drug	37	Male	Heroin
999_Interrogative_4_withNoise.wav	Interrogative	0	3	0.5693831	12	Drug	37	Male	Heroin
999_Interrogative_2_withNoise.wav	Interrogative	10	2	2.2692441	13	Drug	46	Male	Heroin
998_Imperative_3.wav	Imperative	NULL	2	3.4252274	13	Drug	46	Male	Heroin
999_Neutral_3_withNoise.wav	Neutral	0	1	4.0440408	13	Drug	46	Male	Heroin
998_Imperative_2.wav	Imperative	NULL	3	4.0269549	13	Drug	46	Male	Heroin
998_Imperative_1.wav	Imperative	NULL	2	2.0099883	13	Drug	46	Male	Heroin
999_Imperative_4.wav	Imperative	NULL	3	2.3951144	13	Drug	46	Male	Heroin
999_Interrogative_1_withNoise.wav	Interrogative	10	2	0.627242	13	Drug	46	Male	Heroin
999_Neutral_4_withNoise.wav	Neutral	0	3	1.4086197	13	Drug	46	Male	Heroin
999_Imperative_2_withNoise.wav	Imperative	10	2	0.2764944	13	Drug	46	Male	Heroin
998_Neutral_4.wav	Neutral	NULL	3	1.0752869	13	Drug	46	Male	Heroin
998_Imperative_1_withNoise.wav	Imperative	10	3	4.1150573	13	Drug	46	Male	Heroin
998_Neutral_1.wav	Neutral	NULL	2	2.0887001	13	Drug	46	Male	Heroin
999_Imperative_3_withNoise.wav	Imperative	0	3	1.9793333	13	Drug	46	Male	Heroin
998_Neutral_2_withNoise.wav	Neutral	10	3	1.8766078	13	Drug	46	Male	Heroin
998_Neutral_2.wav	Neutral	NULL	3	10.2007076	13	Drug	46	Male	Heroin
998_Imperative_4_withNoise.wav	Imperative	0	2	0.699689	13	Drug	46	Male	Heroin
999_Neutral_3.wav	Neutral	NULL	3	1.5729512	13	Drug	46	Male	Heroin
999_Interrogative_2.wav	Interrogative	NULL	2	0.6187276	13	Drug	46	Male	Heroin
999_Neutral_4.wav	Neutral	NULL	3	2.1034875	13	Drug	46	Male	Heroin
999_Neutral_1.wav	Neutral	NULL	3	3.8296117	13	Drug	46	Male	Heroin
998_Neutral_4_withNoise.wav	Neutral	0	2	2.1395822	13	Drug	46	Male	Heroin
998_Imperative_4.wav	Imperative	NULL	3	5.5345575	13	Drug	46	Male	Heroin
999_Interrogative_3_withNoise.wav	Interrogative	0	3	1.1345686	13	Drug	46	Male	Heroin
999_Neutral_1_withNoise.wav	Neutral	10	3	3.4349558	13	Drug	46	Male	Heroin
999_Imperative_1_withNoise.wav	Imperative	10	3	3.2895032	13	Drug	46	Male	Heroin
998_Interrogative_2_withNoise.wav	Interrogative	10	3	2.7342191	13	Drug	46	Male	Heroin
998_Neutral_3_withNoise.wav	Neutral	0	3	1.2674601	13	Drug	46	Male	Heroin
999_Imperative_1.wav	Imperative	NULL	3	4.0188845	13	Drug	46	Male	Heroin
999_Interrogative_4.wav	Interrogative	NULL	1	1.7393062	13	Drug	46	Male	Heroin
998_Imperative_2_withNoise.wav	Imperative	10	3	1.0372743	13	Drug	46	Male	Heroin
999_Imperative_3.wav	Imperative	NULL	3	2.29164	13	Drug	46	Male	Heroin
998_Interrogative_2.wav	Interrogative	NULL	1	0.9099888	13	Drug	46	Male	Heroin
998_Interrogative_4.wav	Interrogative	NULL	3	0.9254682	13	Drug	46	Male	Heroin
998_Interrogative_1_withNoise.wav	Interrogative	10	3	3.4639205	13	Drug	46	Male	Heroin
999_Interrogative_1.wav	Interrogative	NULL	3	3.633199	13	Drug	46	Male	Heroin
999_Imperative_2.wav	Imperative	NULL	2	0.4653461	13	Drug	46	Male	Heroin
998_Imperative_3_withNoise.wav	Imperative	0	3	0.555318	13	Drug	46	Male	Heroin
998_Neutral_3.wav	Neutral	NULL	3	0.2220158	13	Drug	46	Male	Heroin
998_Interrogative_1.wav	Interrogative	NULL	3	2.055056	13	Drug	46	Male	Heroin
998_Neutral_1_withNoise.wav	Neutral	10	3	2.0199685	13	Drug	46	Male	Heroin
999_Interrogative_3.wav	Interrogative	NULL	1	1.3469637	13	Drug	46	Male	Heroin
999_Imperative_4_withNoise.wav	Imperative	0	3	0.4684998	13	Drug	46	Male	Heroin
998_Interrogative_4_withNoise.wav	Interrogative	0	3	-0.0810852	13	Drug	46	Male	Heroin
998_Interrogative_3.wav	Interrogative	NULL	3	0.811405	13	Drug	46	Male	Heroin
999_Neutral_2.wav	Neutral	NULL	2	0.6645777	13	Drug	46	Male	Heroin
998_Interrogative_3_withNoise.wav	Interrogative	0	3	0.5081308	13	Drug	46	Male	Heroin
999_Neutral_2_withNoise.wav	Neutral	10	2	0.0640826	13	Drug	46	Male	Heroin
999_Interrogative_4_withNoise.wav	Interrogative	0	1	1.9508496	13	Drug	46	Male	Heroin
999_Interrogative_2_withNoise.wav	Interrogative	10	2	2.3118574	14	Drug	34	Male	Heroin
998_Imperative_3.wav	Imperative	NULL	4	10.5196224	14	Drug	34	Male	Heroin
999_Neutral_3_withNoise.wav	Neutral	0	3	6.4030672	14	Drug	34	Male	Heroin
998_Imperative_2.wav	Imperative	NULL	1	5.1804993	14	Drug	34	Male	Heroin
998_Imperative_1.wav	Imperative	NULL	4	4.5849341	14	Drug	34	Male	Heroin
999_Imperative_4.wav	Imperative	NULL	2	3.9790015	14	Drug	34	Male	Heroin
999_Interrogative_1_withNoise.wav	Interrogative	10	1	4.2093184	14	Drug	34	Male	Heroin
999_Neutral_4_withNoise.wav	Neutral	0	3	4.9561158	14	Drug	34	Male	Heroin
999_Imperative_2_withNoise.wav	Imperative	10	1	2.6193462	14	Drug	34	Male	Heroin
998_Neutral_4.wav	Neutral	NULL	2	11.3175001	14	Drug	34	Male	Heroin
998_Imperative_1_withNoise.wav	Imperative	10	3	3.6834086	14	Drug	34	Male	Heroin
998_Neutral_1.wav	Neutral	NULL	2	4.0295915	14	Drug	34	Male	Heroin
999_Imperative_3_withNoise.wav	Imperative	0	4	11.5315963	14	Drug	34	Male	Heroin
998_Neutral_2_withNoise.wav	Neutral	10	2	3.661634	14	Drug	34	Male	Heroin
998_Neutral_2.wav	Neutral	NULL	1	2.7479163	14	Drug	34	Male	Heroin
998_Imperative_4_withNoise.wav	Imperative	0	2	2.3813948	14	Drug	34	Male	Heroin
999_Neutral_3.wav	Neutral	NULL	4	2.8084791	14	Drug	34	Male	Heroin
999_Interrogative_2.wav	Interrogative	NULL	2	2.0917351	14	Drug	34	Male	Heroin
999_Neutral_4.wav	Neutral	NULL	2	2.7179481	14	Drug	34	Male	Heroin
999_Neutral_1.wav	Neutral	NULL	1	4.3470292	14	Drug	34	Male	Heroin
998_Neutral_4_withNoise.wav	Neutral	0	2	1.4932365	14	Drug	34	Male	Heroin
998_Imperative_4.wav	Imperative	NULL	2	0.9163293	14	Drug	34	Male	Heroin
999_Interrogative_3_withNoise.wav	Interrogative	0	2	5.949237	14	Drug	34	Male	Heroin
999_Neutral_1_withNoise.wav	Neutral	10	2	2.9406368	14	Drug	34	Male	Heroin
999_Imperative_1_withNoise.wav	Imperative	10	2	0.717599	14	Drug	34	Male	Heroin
998_Interrogative_2_withNoise.wav	Interrogative	10	2	1.1488352	14	Drug	34	Male	Heroin
998_Neutral_3_withNoise.wav	Neutral	0	2	1.5724969	14	Drug	34	Male	Heroin
999_Imperative_1.wav	Imperative	NULL	2	2.1911262	14	Drug	34	Male	Heroin
999_Interrogative_4.wav	Interrogative	NULL	2	5.2361314	14	Drug	34	Male	Heroin
998_Imperative_2_withNoise.wav	Imperative	10	2	6.2867346	14	Drug	34	Male	Heroin
999_Imperative_3.wav	Imperative	NULL	2	2.265666	14	Drug	34	Male	Heroin
998_Interrogative_2.wav	Interrogative	NULL	2	4.7555883	14	Drug	34	Male	Heroin
998_Interrogative_4.wav	Interrogative	NULL	2	1.5365066	14	Drug	34	Male	Heroin
998_Interrogative_1_withNoise.wav	Interrogative	10	3	5.2571398	14	Drug	34	Male	Heroin
999_Interrogative_1.wav	Interrogative	NULL	2	6.4404541	14	Drug	34	Male	Heroin
999_Imperative_2.wav	Imperative	NULL	2	3.1885252	14	Drug	34	Male	Heroin
998_Imperative_3_withNoise.wav	Imperative	0	2	1.6398284	14	Drug	34	Male	Heroin
998_Neutral_3.wav	Neutral	NULL	2	9.1733418	14	Drug	34	Male	Heroin
998_Interrogative_1.wav	Interrogative	NULL	2	1.7818631	14	Drug	34	Male	Heroin
998_Neutral_1_withNoise.wav	Neutral	10	2	0.2244529	14	Drug	34	Male	Heroin
999_Interrogative_3.wav	Interrogative	NULL	3	4.1510024	14	Drug	34	Male	Heroin
999_Imperative_4_withNoise.wav	Imperative	0	2	4.3267371	14	Drug	34	Male	Heroin
998_Interrogative_4_withNoise.wav	Interrogative	0	2	1.1967195	14	Drug	34	Male	Heroin
998_Interrogative_3.wav	Interrogative	NULL	2	8.4086604	14	Drug	34	Male	Heroin
999_Neutral_2.wav	Neutral	NULL	2	2.8105089	14	Drug	34	Male	Heroin
998_Interrogative_3_withNoise.wav	Interrogative	0	2	3.5674509	14	Drug	34	Male	Heroin
999_Neutral_2_withNoise.wav	Neutral	10	2	1.3258543	14	Drug	34	Male	Heroin
999_Interrogative_4_withNoise.wav	Interrogative	0	2	1.7725083	14	Drug	34	Male	Heroin
999_Interrogative_2_withNoise.wav	Interrogative	10	3	12.2394457	15	Drug	43	Male	Heroin
998_Imperative_3.wav	Imperative	NULL	3	8.2780363	15	Drug	43	Male	Heroin
999_Neutral_3_withNoise.wav	Neutral	0	3	5.9467091	15	Drug	43	Male	Heroin
998_Imperative_2.wav	Imperative	NULL	3	5.5306001	15	Drug	43	Male	Heroin
998_Imperative_1.wav	Imperative	NULL	3	8.0861455	15	Drug	43	Male	Heroin
999_Imperative_4.wav	Imperative	NULL	3	12.8384857	15	Drug	43	Male	Heroin
999_Interrogative_1_withNoise.wav	Interrogative	10	2	5.2566225	15	Drug	43	Male	Heroin
999_Neutral_4_withNoise.wav	Neutral	0	2	7.3777115	15	Drug	43	Male	Heroin
999_Imperative_2_withNoise.wav	Imperative	10	3	13.0123618	15	Drug	43	Male	Heroin
998_Neutral_4.wav	Neutral	NULL	2	4.9459991	15	Drug	43	Male	Heroin
998_Imperative_1_withNoise.wav	Imperative	10	2	6.9944908	15	Drug	43	Male	Heroin
998_Neutral_1.wav	Neutral	NULL	2	11.8924502	15	Drug	43	Male	Heroin
999_Imperative_3_withNoise.wav	Imperative	0	3	4.0903548	15	Drug	43	Male	Heroin
998_Neutral_2_withNoise.wav	Neutral	10	3	9.9549942	15	Drug	43	Male	Heroin
998_Neutral_2.wav	Neutral	NULL	3	2.7878997	15	Drug	43	Male	Heroin
998_Imperative_4_withNoise.wav	Imperative	0	2	2.4436623	15	Drug	43	Male	Heroin
999_Neutral_3.wav	Neutral	NULL	3	7.7867391	15	Drug	43	Male	Heroin
999_Interrogative_2.wav	Interrogative	NULL	3	4.0560842	15	Drug	43	Male	Heroin
999_Neutral_4.wav	Neutral	NULL	2	2.4803423	15	Drug	43	Male	Heroin
999_Neutral_1.wav	Neutral	NULL	3	10.3815084	15	Drug	43	Male	Heroin
998_Neutral_4_withNoise.wav	Neutral	0	2	10.0010269	15	Drug	43	Male	Heroin
998_Imperative_4.wav	Imperative	NULL	2	3.6385142	15	Drug	43	Male	Heroin
999_Interrogative_3_withNoise.wav	Interrogative	0	3	8.9793386	15	Drug	43	Male	Heroin
999_Neutral_1_withNoise.wav	Neutral	10	3	17.8478356	15	Drug	43	Male	Heroin
999_Imperative_1_withNoise.wav	Imperative	10	3	9.1407973	15	Drug	43	Male	Heroin
998_Interrogative_2_withNoise.wav	Interrogative	10	1	7.2612958	15	Drug	43	Male	Heroin
998_Neutral_3_withNoise.wav	Neutral	0	2	17.1568335	15	Drug	43	Male	Heroin
999_Imperative_1.wav	Imperative	NULL	3	15.3749478	15	Drug	43	Male	Heroin
999_Interrogative_4.wav	Interrogative	NULL	2	5.8956779	15	Drug	43	Male	Heroin
998_Imperative_2_withNoise.wav	Imperative	10	2	4.02585	15	Drug	43	Male	Heroin
999_Imperative_3.wav	Imperative	NULL	3	2.4353558	15	Drug	43	Male	Heroin
998_Interrogative_2.wav	Interrogative	NULL	3	1.9371427	15	Drug	43	Male	Heroin
998_Interrogative_4.wav	Interrogative	NULL	2	2.6855417	15	Drug	43	Male	Heroin
998_Interrogative_1_withNoise.wav	Interrogative	10	3	4.5342172	15	Drug	43	Male	Heroin
999_Interrogative_1.wav	Interrogative	NULL	2	2.0003112	15	Drug	43	Male	Heroin
999_Imperative_2.wav	Imperative	NULL	3	1.9529545	15	Drug	43	Male	Heroin
998_Imperative_3_withNoise.wav	Imperative	0	2	3.4427847	15	Drug	43	Male	Heroin
998_Neutral_3.wav	Neutral	NULL	3	2.8106817	15	Drug	43	Male	Heroin
998_Interrogative_1.wav	Interrogative	NULL	2	2.1908774	15	Drug	43	Male	Heroin
998_Neutral_1_withNoise.wav	Neutral	10	2	2.1436115	15	Drug	43	Male	Heroin
999_Interrogative_3.wav	Interrogative	NULL	3	0.8499165	15	Drug	43	Male	Heroin
999_Imperative_4_withNoise.wav	Imperative	0	2	1.1713064	15	Drug	43	Male	Heroin
998_Interrogative_4_withNoise.wav	Interrogative	0	2	1.037704	15	Drug	43	Male	Heroin
998_Interrogative_3.wav	Interrogative	NULL	3	2.2546429	15	Drug	43	Male	Heroin
999_Neutral_2.wav	Neutral	NULL	2	1.7895055	15	Drug	43	Male	Heroin
998_Interrogative_3_withNoise.wav	Interrogative	0	3	1.845104	15	Drug	43	Male	Heroin
999_Neutral_2_withNoise.wav	Neutral	10	2	1.0661792	15	Drug	43	Male	Heroin
999_Interrogative_4_withNoise.wav	Interrogative	0	2	0.6662369	15	Drug	43	Male	Heroin
999_Interrogative_2_withNoise.wav	Interrogative	10	r	19.2005916	16	Drug	35	Male	Heroin
999_Interrogative_2_withNoise.wav	Interrogative	10	2	5.0400624	16	Drug	35	Male	Heroin
998_Imperative_3.wav	Imperative	NULL	r	6.175314	16	Drug	35	Male	Heroin
998_Imperative_3.wav	Imperative	NULL	r	3.969676	16	Drug	35	Male	Heroin
998_Imperative_3.wav	Imperative	NULL	3	30.5672639	16	Drug	35	Male	Heroin
999_Neutral_3_withNoise.wav	Neutral	0	3	7.3757297	16	Drug	35	Male	Heroin
998_Imperative_2.wav	Imperative	NULL	2	7.1547939	16	Drug	35	Male	Heroin
998_Imperative_1.wav	Imperative	NULL	3	7.9056812	16	Drug	35	Male	Heroin
999_Imperative_4.wav	Imperative	NULL	2	2.9252591	16	Drug	35	Male	Heroin
999_Interrogative_1_withNoise.wav	Interrogative	10	2	1.7965921	16	Drug	35	Male	Heroin
999_Neutral_4_withNoise.wav	Neutral	0	2	3.8038055	16	Drug	35	Male	Heroin
999_Imperative_2_withNoise.wav	Imperative	10	2	1.6144981	16	Drug	35	Male	Heroin
998_Neutral_4.wav	Neutral	NULL	2	2.766661	16	Drug	35	Male	Heroin
998_Imperative_1_withNoise.wav	Imperative	10	2	1.5307501	16	Drug	35	Male	Heroin
998_Neutral_1.wav	Neutral	NULL	2	1.9803101	16	Drug	35	Male	Heroin
999_Imperative_3_withNoise.wav	Imperative	0	3	5.1250366	16	Drug	35	Male	Heroin
998_Neutral_2_withNoise.wav	Neutral	10	r	10.5166027	16	Drug	35	Male	Heroin
998_Neutral_2_withNoise.wav	Neutral	10	3	4.8867512	16	Drug	35	Male	Heroin
998_Neutral_2.wav	Neutral	NULL	3	4.371947	16	Drug	35	Male	Heroin
998_Imperative_4_withNoise.wav	Imperative	0	2	4.9282848	16	Drug	35	Male	Heroin
999_Neutral_3.wav	Neutral	NULL	3	3.8832153	16	Drug	35	Male	Heroin
999_Interrogative_2.wav	Interrogative	NULL	2	1.982394	16	Drug	35	Male	Heroin
999_Neutral_4.wav	Neutral	NULL	2	4.8957492	16	Drug	35	Male	Heroin
999_Neutral_1.wav	Neutral	NULL	2	4.5043812	16	Drug	35	Male	Heroin
998_Neutral_4_withNoise.wav	Neutral	0	3	5.5220374	16	Drug	35	Male	Heroin
998_Imperative_4.wav	Imperative	NULL	2	4.3080804	16	Drug	35	Male	Heroin
999_Interrogative_3_withNoise.wav	Interrogative	0	3	5.4711326	16	Drug	35	Male	Heroin
999_Neutral_1_withNoise.wav	Neutral	10	3	8.4750214	16	Drug	35	Male	Heroin
999_Imperative_1_withNoise.wav	Imperative	10	3	2.8580204	16	Drug	35	Male	Heroin
998_Interrogative_2_withNoise.wav	Interrogative	10	3	4.9699066	16	Drug	35	Male	Heroin
998_Neutral_3_withNoise.wav	Neutral	0	3	12.935201	16	Drug	35	Male	Heroin
999_Imperative_1.wav	Imperative	NULL	3	6.839354	16	Drug	35	Male	Heroin
999_Interrogative_4.wav	Interrogative	NULL	1	10.2583528	16	Drug	35	Male	Heroin
998_Imperative_2_withNoise.wav	Imperative	10	3	4.3958293	16	Drug	35	Male	Heroin
999_Imperative_3.wav	Imperative	NULL	3	7.7825039	16	Drug	35	Male	Heroin
998_Interrogative_2.wav	Interrogative	NULL	3	16.910943	16	Drug	35	Male	Heroin
998_Interrogative_4.wav	Interrogative	NULL	2	4.3259248	16	Drug	35	Male	Heroin
998_Interrogative_1_withNoise.wav	Interrogative	10	3	8.340329	16	Drug	35	Male	Heroin
999_Interrogative_1.wav	Interrogative	NULL	2	5.1670158	16	Drug	35	Male	Heroin
999_Imperative_2.wav	Imperative	NULL	2	0.3458813	16	Drug	35	Male	Heroin
998_Imperative_3_withNoise.wav	Imperative	0	3	6.0569129	16	Drug	35	Male	Heroin
998_Neutral_3.wav	Neutral	NULL	3	3.6116381	16	Drug	35	Male	Heroin
998_Interrogative_1.wav	Interrogative	NULL	1	13.7935046	16	Drug	35	Male	Heroin
998_Neutral_1_withNoise.wav	Neutral	10	1	1.9262288	16	Drug	35	Male	Heroin
999_Interrogative_3.wav	Interrogative	NULL	1	6.0433894	16	Drug	35	Male	Heroin
999_Imperative_4_withNoise.wav	Imperative	0	2	1.9365081	16	Drug	35	Male	Heroin
998_Interrogative_4_withNoise.wav	Interrogative	0	2	8.6349921	16	Drug	35	Male	Heroin
998_Interrogative_3.wav	Interrogative	NULL	3	2.1740699	16	Drug	35	Male	Heroin
999_Neutral_2.wav	Neutral	NULL	2	1.8562623	16	Drug	35	Male	Heroin
998_Interrogative_3_withNoise.wav	Interrogative	0	1	10.8979043	16	Drug	35	Male	Heroin
999_Neutral_2_withNoise.wav	Neutral	10	2	0.2410362	16	Drug	35	Male	Heroin
999_Interrogative_4_withNoise.wav	Interrogative	0	3	3.1353566	16	Drug	35	Male	Heroin
999_Interrogative_2_withNoise.wav	Interrogative	10	4	18.391787	17	Drug	29	Male	Heroin
998_Imperative_3.wav	Imperative	NULL	3	6.4692759	17	Drug	29	Male	Heroin
999_Neutral_3_withNoise.wav	Neutral	0	3	4.8374175	17	Drug	29	Male	Heroin
998_Imperative_2.wav	Imperative	NULL	3	12.1592903	17	Drug	29	Male	Heroin
998_Imperative_1.wav	Imperative	NULL	2	7.4707099	17	Drug	29	Male	Heroin
999_Imperative_4.wav	Imperative	NULL	2	2.2498364	17	Drug	29	Male	Heroin
999_Interrogative_1_withNoise.wav	Interrogative	10	2	2.4384797	17	Drug	29	Male	Heroin
999_Neutral_4_withNoise.wav	Neutral	0	2	0.9054932	17	Drug	29	Male	Heroin
999_Imperative_2_withNoise.wav	Imperative	10	4	6.392006	17	Drug	29	Male	Heroin
998_Neutral_4.wav	Neutral	NULL	2	6.2645126	17	Drug	29	Male	Heroin
998_Imperative_1_withNoise.wav	Imperative	10	4	6.48211	17	Drug	29	Male	Heroin
998_Neutral_1.wav	Neutral	NULL	4	0.5587915	17	Drug	29	Male	Heroin
999_Imperative_3_withNoise.wav	Imperative	0	3	3.1087309	17	Drug	29	Male	Heroin
998_Neutral_2_withNoise.wav	Neutral	10	1	4.7499377	17	Drug	29	Male	Heroin
998_Neutral_2.wav	Neutral	NULL	1	0.7143795	17	Drug	29	Male	Heroin
998_Imperative_4_withNoise.wav	Imperative	0	2	0.8542175	17	Drug	29	Male	Heroin
999_Neutral_3.wav	Neutral	NULL	3	3.4659926	17	Drug	29	Male	Heroin
999_Interrogative_2.wav	Interrogative	NULL	4	0.7596874	17	Drug	29	Male	Heroin
999_Neutral_4.wav	Neutral	NULL	2	1.1119848	17	Drug	29	Male	Heroin
999_Neutral_1.wav	Neutral	NULL	2	2.2653454	17	Drug	29	Male	Heroin
998_Neutral_4_withNoise.wav	Neutral	0	2	2.9540561	17	Drug	29	Male	Heroin
998_Imperative_4.wav	Imperative	NULL	2	0.4191121	17	Drug	29	Male	Heroin
999_Interrogative_3_withNoise.wav	Interrogative	0	3	2.3306098	17	Drug	29	Male	Heroin
999_Neutral_1_withNoise.wav	Neutral	10	2	1.3692742	17	Drug	29	Male	Heroin
999_Imperative_1_withNoise.wav	Imperative	10	2	0.1204871	17	Drug	29	Male	Heroin
998_Interrogative_2_withNoise.wav	Interrogative	10	3	0.4936345	17	Drug	29	Male	Heroin
998_Neutral_3_withNoise.wav	Neutral	0	3	0.9015066	17	Drug	29	Male	Heroin
999_Imperative_1.wav	Imperative	NULL	2	2.4983042	17	Drug	29	Male	Heroin
999_Interrogative_4.wav	Interrogative	NULL	2	2.1837198	17	Drug	29	Male	Heroin
998_Imperative_2_withNoise.wav	Imperative	10	3	5.0797448	17	Drug	29	Male	Heroin
999_Imperative_3.wav	Imperative	NULL	3	0.8757556	17	Drug	29	Male	Heroin
998_Interrogative_2.wav	Interrogative	NULL	3	0.7315349	17	Drug	29	Male	Heroin
998_Interrogative_4.wav	Interrogative	NULL	2	1.5322697	17	Drug	29	Male	Heroin
998_Interrogative_1_withNoise.wav	Interrogative	10	4	4.5380051	17	Drug	29	Male	Heroin
999_Interrogative_1.wav	Interrogative	NULL	2	1.477032	17	Drug	29	Male	Heroin
999_Imperative_2.wav	Imperative	NULL	4	0.3850799	17	Drug	29	Male	Heroin
998_Imperative_3_withNoise.wav	Imperative	0	3	1.1222977	17	Drug	29	Male	Heroin
998_Neutral_3.wav	Neutral	NULL	3	0.9455433	17	Drug	29	Male	Heroin
998_Interrogative_1.wav	Interrogative	NULL	4	1.7016996	17	Drug	29	Male	Heroin
998_Neutral_1_withNoise.wav	Neutral	10	4	0.1619885	17	Drug	29	Male	Heroin
999_Interrogative_3.wav	Interrogative	NULL	3	0.5265964	17	Drug	29	Male	Heroin
999_Imperative_4_withNoise.wav	Imperative	0	2	0.3795617	17	Drug	29	Male	Heroin
998_Interrogative_4_withNoise.wav	Interrogative	0	2	0.9826598	17	Drug	29	Male	Heroin
998_Interrogative_3.wav	Interrogative	NULL	3	0.1999925	17	Drug	29	Male	Heroin
999_Neutral_2.wav	Neutral	NULL	4	0.2981513	17	Drug	29	Male	Heroin
998_Interrogative_3_withNoise.wav	Interrogative	0	3	0.1673646	17	Drug	29	Male	Heroin
999_Neutral_2_withNoise.wav	Neutral	10	4	0.291289	17	Drug	29	Male	Heroin
999_Interrogative_4_withNoise.wav	Interrogative	0	2	0.4777371	17	Drug	29	Male	Heroin
999_Interrogative_2_withNoise.wav	Interrogative	10	3	9.0084869	18	Drug	50	Male	Heroin
998_Imperative_3.wav	Imperative	NULL	4	5.2058531	18	Drug	50	Male	Heroin
999_Neutral_3_withNoise.wav	Neutral	0	1	4.2104277	18	Drug	50	Male	Heroin
998_Imperative_2.wav	Imperative	NULL	3	5.1915123	18	Drug	50	Male	Heroin
998_Imperative_1.wav	Imperative	NULL	2	3.2846464	18	Drug	50	Male	Heroin
999_Imperative_4.wav	Imperative	NULL	3	6.1830154	18	Drug	50	Male	Heroin
999_Interrogative_1_withNoise.wav	Interrogative	10	1	4.395439	18	Drug	50	Male	Heroin
999_Neutral_4_withNoise.wav	Neutral	0	3	3.6633979	18	Drug	50	Male	Heroin
999_Imperative_2_withNoise.wav	Imperative	10	2	2.6336938	18	Drug	50	Male	Heroin
998_Neutral_4.wav	Neutral	NULL	4	4.4454511	18	Drug	50	Male	Heroin
998_Imperative_1_withNoise.wav	Imperative	10	2	2.9564815	18	Drug	50	Male	Heroin
998_Neutral_1.wav	Neutral	NULL	3	3.2748732	18	Drug	50	Male	Heroin
999_Imperative_3_withNoise.wav	Imperative	0	4	5.2495948	18	Drug	50	Male	Heroin
998_Neutral_2_withNoise.wav	Neutral	10	3	2.8780265	18	Drug	50	Male	Heroin
998_Neutral_2.wav	Neutral	NULL	1	3.0649566	18	Drug	50	Male	Heroin
998_Imperative_4_withNoise.wav	Imperative	0	2	2.1914692	18	Drug	50	Male	Heroin
999_Neutral_3.wav	Neutral	NULL	3	4.092441	18	Drug	50	Male	Heroin
999_Interrogative_2.wav	Interrogative	NULL	2	2.660571	18	Drug	50	Male	Heroin
999_Neutral_4.wav	Neutral	NULL	2	2.9876468	18	Drug	50	Male	Heroin
999_Neutral_1.wav	Neutral	NULL	1	4.0910426	18	Drug	50	Male	Heroin
998_Neutral_4_withNoise.wav	Neutral	0	2	3.6201364	18	Drug	50	Male	Heroin
998_Imperative_4.wav	Imperative	NULL	3	5.0999803	18	Drug	50	Male	Heroin
999_Interrogative_3_withNoise.wav	Interrogative	0	1	3.9000972	18	Drug	50	Male	Heroin
999_Neutral_1_withNoise.wav	Neutral	10	3	4.9689572	18	Drug	50	Male	Heroin
999_Imperative_1_withNoise.wav	Imperative	10	2	3.0115507	18	Drug	50	Male	Heroin
998_Interrogative_2_withNoise.wav	Interrogative	10	1	3.1550554	18	Drug	50	Male	Heroin
998_Neutral_3_withNoise.wav	Neutral	0	4	2.2453614	18	Drug	50	Male	Heroin
999_Imperative_1.wav	Imperative	NULL	2	1.873312	18	Drug	50	Male	Heroin
999_Interrogative_4.wav	Interrogative	NULL	1	1.5061228	18	Drug	50	Male	Heroin
998_Imperative_2_withNoise.wav	Imperative	10	2	3.3403633	18	Drug	50	Male	Heroin
999_Imperative_3.wav	Imperative	NULL	1	5.260686	18	Drug	50	Male	Heroin
998_Interrogative_2.wav	Interrogative	NULL	3	3.553628	18	Drug	50	Male	Heroin
998_Interrogative_4.wav	Interrogative	NULL	4	3.6680458	18	Drug	50	Male	Heroin
998_Interrogative_1_withNoise.wav	Interrogative	10	2	3.0327575	18	Drug	50	Male	Heroin
999_Interrogative_1.wav	Interrogative	NULL	3	1.8505648	18	Drug	50	Male	Heroin
999_Imperative_2.wav	Imperative	NULL	2	1.9799144	18	Drug	50	Male	Heroin
998_Imperative_3_withNoise.wav	Imperative	0	4	1.1874112	18	Drug	50	Male	Heroin
998_Neutral_3.wav	Neutral	NULL	1	3.8657586	18	Drug	50	Male	Heroin
998_Interrogative_1.wav	Interrogative	NULL	3	3.6460998	18	Drug	50	Male	Heroin
998_Neutral_1_withNoise.wav	Neutral	10	1	3.5173357	18	Drug	50	Male	Heroin
999_Interrogative_3.wav	Interrogative	NULL	3	3.6397865	18	Drug	50	Male	Heroin
999_Imperative_4_withNoise.wav	Imperative	0	2	1.1536057	18	Drug	50	Male	Heroin
998_Interrogative_4_withNoise.wav	Interrogative	0	1	2.1955507	18	Drug	50	Male	Heroin
998_Interrogative_3.wav	Interrogative	NULL	3	3.2077021	18	Drug	50	Male	Heroin
999_Neutral_2.wav	Neutral	NULL	2	1.6994804	18	Drug	50	Male	Heroin
998_Interrogative_3_withNoise.wav	Interrogative	0	3	3.4353407	18	Drug	50	Male	Heroin
999_Neutral_2_withNoise.wav	Neutral	10	2	1.7775124	18	Drug	50	Male	Heroin
999_Interrogative_4_withNoise.wav	Interrogative	0	2	3.8442863	18	Drug	50	Male	Heroin
999_Interrogative_2_withNoise.wav	Interrogative	10	2	1.6098514	19	Drug	35	Male	Heroin
998_Imperative_3.wav	Imperative	NULL	3	4.9806906	19	Drug	35	Male	Heroin
999_Neutral_3_withNoise.wav	Neutral	0	3	2.0930581	19	Drug	35	Male	Heroin
998_Imperative_2.wav	Imperative	NULL	2	1.1987005	19	Drug	35	Male	Heroin
998_Imperative_1.wav	Imperative	NULL	2	1.7310324	19	Drug	35	Male	Heroin
999_Imperative_4.wav	Imperative	NULL	2	3.4925547	19	Drug	35	Male	Heroin
999_Interrogative_1_withNoise.wav	Interrogative	10	2	6.0982138	19	Drug	35	Male	Heroin
999_Neutral_4_withNoise.wav	Neutral	0	3	4.0050545	19	Drug	35	Male	Heroin
999_Imperative_2_withNoise.wav	Imperative	10	2	0.4483782	19	Drug	35	Male	Heroin
998_Neutral_4.wav	Neutral	NULL	3	3.2011938	19	Drug	35	Male	Heroin
998_Imperative_1_withNoise.wav	Imperative	10	r	5.852691	19	Drug	35	Male	Heroin
998_Imperative_1_withNoise.wav	Imperative	10	2	0.8904363	19	Drug	35	Male	Heroin
998_Neutral_1.wav	Neutral	NULL	3	3.2690319	19	Drug	35	Male	Heroin
999_Imperative_3_withNoise.wav	Imperative	0	3	2.3460806	19	Drug	35	Male	Heroin
998_Neutral_2_withNoise.wav	Neutral	10	2	3.4996036	19	Drug	35	Male	Heroin
998_Neutral_2.wav	Neutral	NULL	3	3.3918621	19	Drug	35	Male	Heroin
998_Imperative_4_withNoise.wav	Imperative	0	2	0.8011378	19	Drug	35	Male	Heroin
999_Neutral_3.wav	Neutral	NULL	3	3.5555899	19	Drug	35	Male	Heroin
999_Interrogative_2.wav	Interrogative	NULL	2	0.485327	19	Drug	35	Male	Heroin
999_Neutral_4.wav	Neutral	NULL	4	4.1025749	19	Drug	35	Male	Heroin
999_Neutral_1.wav	Neutral	NULL	3	3.6583772	19	Drug	35	Male	Heroin
998_Neutral_4_withNoise.wav	Neutral	0	2	3.246451	19	Drug	35	Male	Heroin
998_Imperative_4.wav	Imperative	NULL	2	0.0664757	19	Drug	35	Male	Heroin
999_Interrogative_3_withNoise.wav	Interrogative	0	3	0.6534744	19	Drug	35	Male	Heroin
999_Neutral_1_withNoise.wav	Neutral	10	3	1.4543843	19	Drug	35	Male	Heroin
999_Imperative_1_withNoise.wav	Imperative	10	2	0.352079	19	Drug	35	Male	Heroin
998_Interrogative_2_withNoise.wav	Interrogative	10	3	1.3914596	19	Drug	35	Male	Heroin
998_Neutral_3_withNoise.wav	Neutral	0	3	1.1288667	19	Drug	35	Male	Heroin
999_Imperative_1.wav	Imperative	NULL	2	0.8817614	19	Drug	35	Male	Heroin
999_Interrogative_4.wav	Interrogative	NULL	3	1.5236177	19	Drug	35	Male	Heroin
998_Imperative_2_withNoise.wav	Imperative	10	2	0.4856872	19	Drug	35	Male	Heroin
999_Imperative_3.wav	Imperative	NULL	3	3.741891	19	Drug	35	Male	Heroin
998_Interrogative_2.wav	Interrogative	NULL	1	2.6834217	19	Drug	35	Male	Heroin
998_Interrogative_4.wav	Interrogative	NULL	1	2.9652284	19	Drug	35	Male	Heroin
998_Interrogative_1_withNoise.wav	Interrogative	10	3	3.9256743	19	Drug	35	Male	Heroin
999_Interrogative_1.wav	Interrogative	NULL	1	2.2812975	19	Drug	35	Male	Heroin
999_Imperative_2.wav	Imperative	NULL	2	0.3844174	19	Drug	35	Male	Heroin
998_Imperative_3_withNoise.wav	Imperative	0	3	3.6430936	19	Drug	35	Male	Heroin
998_Neutral_3.wav	Neutral	NULL	4	2.0317757	19	Drug	35	Male	Heroin
998_Interrogative_1.wav	Interrogative	NULL	3	4.6151491	19	Drug	35	Male	Heroin
998_Neutral_1_withNoise.wav	Neutral	10	4	3.9059527	19	Drug	35	Male	Heroin
999_Interrogative_3.wav	Interrogative	NULL	1	2.1782674	19	Drug	35	Male	Heroin
999_Imperative_4_withNoise.wav	Imperative	0	2	0.9643256	19	Drug	35	Male	Heroin
998_Interrogative_4_withNoise.wav	Interrogative	0	1	1.7748548	19	Drug	35	Male	Heroin
998_Interrogative_3.wav	Interrogative	NULL	1	0.8075112	19	Drug	35	Male	Heroin
999_Neutral_2.wav	Neutral	NULL	2	0.771697	19	Drug	35	Male	Heroin
998_Interrogative_3_withNoise.wav	Interrogative	0	1	0.8054007	19	Drug	35	Male	Heroin
999_Neutral_2_withNoise.wav	Neutral	10	3	2.7792663	19	Drug	35	Male	Heroin
999_Interrogative_4_withNoise.wav	Interrogative	0	1	2.0542959	19	Drug	35	Male	Heroin
999_Interrogative_2_withNoise.wav	Interrogative	10	2	7.9509123	22	Drug	17	Male	Heroin
998_Imperative_3.wav	Imperative	NULL	2	3.3093006	22	Drug	17	Male	Heroin
999_Neutral_3_withNoise.wav	Neutral	0	3	4.6277134	22	Drug	17	Male	Heroin
998_Imperative_2.wav	Imperative	NULL	2	2.0792104	22	Drug	17	Male	Heroin
998_Imperative_1.wav	Imperative	NULL	2	2.7636289	22	Drug	17	Male	Heroin
999_Imperative_4.wav	Imperative	NULL	2	1.575465	22	Drug	17	Male	Heroin
999_Interrogative_1_withNoise.wav	Interrogative	10	2	5.2451288	22	Drug	17	Male	Heroin
999_Neutral_4_withNoise.wav	Neutral	0	2	0.8678471	22	Drug	17	Male	Heroin
999_Imperative_2_withNoise.wav	Imperative	10	2	3.7727714	22	Drug	17	Male	Heroin
998_Neutral_4.wav	Neutral	NULL	2	3.6977514	22	Drug	17	Male	Heroin
998_Imperative_1_withNoise.wav	Imperative	10	2	0.64937	22	Drug	17	Male	Heroin
998_Neutral_1.wav	Neutral	NULL	2	3.9811761	22	Drug	17	Male	Heroin
999_Imperative_3_withNoise.wav	Imperative	0	2	5.0563279	22	Drug	17	Male	Heroin
998_Neutral_2_withNoise.wav	Neutral	10	2	16.4696626	22	Drug	17	Male	Heroin
998_Neutral_2.wav	Neutral	NULL	2	1.2959245	22	Drug	17	Male	Heroin
998_Imperative_4_withNoise.wav	Imperative	0	2	0.7362105	22	Drug	17	Male	Heroin
999_Neutral_3.wav	Neutral	NULL	2	0.2041516	22	Drug	17	Male	Heroin
999_Interrogative_2.wav	Interrogative	NULL	2	0.353589	22	Drug	17	Male	Heroin
999_Neutral_4.wav	Neutral	NULL	2	0.308686	22	Drug	17	Male	Heroin
999_Neutral_1.wav	Neutral	NULL	2	-0.0399542	22	Drug	17	Male	Heroin
998_Neutral_4_withNoise.wav	Neutral	0	2	2.2495073	22	Drug	17	Male	Heroin
998_Imperative_4.wav	Imperative	NULL	2	1.9717494	22	Drug	17	Male	Heroin
999_Interrogative_3_withNoise.wav	Interrogative	0	2	1.7528997	22	Drug	17	Male	Heroin
999_Neutral_1_withNoise.wav	Neutral	10	2	0.3326555	22	Drug	17	Male	Heroin
999_Imperative_1_withNoise.wav	Imperative	10	2	0.5458342	22	Drug	17	Male	Heroin
998_Interrogative_2_withNoise.wav	Interrogative	10	2	0.9276995	22	Drug	17	Male	Heroin
998_Neutral_3_withNoise.wav	Neutral	0	2	-0.0540201	22	Drug	17	Male	Heroin
999_Imperative_1.wav	Imperative	NULL	2	0.0578492	22	Drug	17	Male	Heroin
999_Interrogative_4.wav	Interrogative	NULL	2	-0.0507577	22	Drug	17	Male	Heroin
998_Imperative_2_withNoise.wav	Imperative	10	2	0.084771	22	Drug	17	Male	Heroin
999_Imperative_3.wav	Imperative	NULL	2	0.3835325	22	Drug	17	Male	Heroin
998_Interrogative_2.wav	Interrogative	NULL	2	0.0048051	22	Drug	17	Male	Heroin
998_Interrogative_4.wav	Interrogative	NULL	2	0.7550222	22	Drug	17	Male	Heroin
998_Interrogative_1_withNoise.wav	Interrogative	10	2	0.4186197	22	Drug	17	Male	Heroin
999_Interrogative_1.wav	Interrogative	NULL	2	1.3063976	22	Drug	17	Male	Heroin
999_Imperative_2.wav	Imperative	NULL	2	0.2786473	22	Drug	17	Male	Heroin
998_Imperative_3_withNoise.wav	Imperative	0	2	0.068412	22	Drug	17	Male	Heroin
998_Neutral_3.wav	Neutral	NULL	2	-0.1349594	22	Drug	17	Male	Heroin
998_Interrogative_1.wav	Interrogative	NULL	2	0.4297774	22	Drug	17	Male	Heroin
998_Neutral_1_withNoise.wav	Neutral	10	2	0.1241596	22	Drug	17	Male	Heroin
999_Interrogative_3.wav	Interrogative	NULL	2	0.522819	22	Drug	17	Male	Heroin
999_Imperative_4_withNoise.wav	Imperative	0	2	1.7396792	22	Drug	17	Male	Heroin
998_Interrogative_4_withNoise.wav	Interrogative	0	2	-0.0382062	22	Drug	17	Male	Heroin
998_Interrogative_3.wav	Interrogative	NULL	2	0.4896712	22	Drug	17	Male	Heroin
999_Neutral_2.wav	Neutral	NULL	2	0.2749687	22	Drug	17	Male	Heroin
998_Interrogative_3_withNoise.wav	Interrogative	0	2	-0.0877359	22	Drug	17	Male	Heroin
999_Neutral_2_withNoise.wav	Neutral	10	2	0.6004224	22	Drug	17	Male	Heroin
999_Interrogative_4_withNoise.wav	Interrogative	0	2	0.4511719	22	Drug	17	Male	Heroin
999_Interrogative_2_withNoise.wav	Interrogative	10	1	8.4080599	23	Drug	49	Male	Heroin
998_Imperative_3.wav	Imperative	NULL	2	5.1290662	23	Drug	49	Male	Heroin
999_Neutral_3_withNoise.wav	Neutral	0	3	5.8902736	23	Drug	49	Male	Heroin
998_Imperative_2.wav	Imperative	NULL	2	2.870955	23	Drug	49	Male	Heroin
998_Imperative_1.wav	Imperative	NULL	2	1.566297	23	Drug	49	Male	Heroin
999_Imperative_4.wav	Imperative	NULL	2	1.6365747	23	Drug	49	Male	Heroin
999_Interrogative_1_withNoise.wav	Interrogative	10	2	1.7833667	23	Drug	49	Male	Heroin
999_Neutral_4_withNoise.wav	Neutral	0	2	3.0463415	23	Drug	49	Male	Heroin
999_Imperative_2_withNoise.wav	Imperative	10	2	2.3260408	23	Drug	49	Male	Heroin
998_Neutral_4.wav	Neutral	NULL	2	3.5346994	23	Drug	49	Male	Heroin
998_Imperative_1_withNoise.wav	Imperative	10	2	3.5109381	23	Drug	49	Male	Heroin
998_Neutral_1.wav	Neutral	NULL	2	0.911863	23	Drug	49	Male	Heroin
999_Imperative_3_withNoise.wav	Imperative	0	3	2.7849427	23	Drug	49	Male	Heroin
998_Neutral_2_withNoise.wav	Neutral	10	3	4.7851128	23	Drug	49	Male	Heroin
998_Neutral_2.wav	Neutral	NULL	2	2.4482355	23	Drug	49	Male	Heroin
998_Imperative_4_withNoise.wav	Imperative	0	2	1.9418418	23	Drug	49	Male	Heroin
999_Neutral_3.wav	Neutral	NULL	3	4.9348828	23	Drug	49	Male	Heroin
999_Interrogative_2.wav	Interrogative	NULL	2	1.9225327	23	Drug	49	Male	Heroin
999_Neutral_4.wav	Neutral	NULL	2	4.8357395	23	Drug	49	Male	Heroin
999_Neutral_1.wav	Neutral	NULL	2	0.5640978	23	Drug	49	Male	Heroin
998_Neutral_4_withNoise.wav	Neutral	0	2	0.0104009	23	Drug	49	Male	Heroin
998_Imperative_4.wav	Imperative	NULL	2	0.3190764	23	Drug	49	Male	Heroin
999_Interrogative_3_withNoise.wav	Interrogative	0	3	5.0315317	23	Drug	49	Male	Heroin
999_Neutral_1_withNoise.wav	Neutral	10	3	4.9589569	23	Drug	49	Male	Heroin
999_Imperative_1_withNoise.wav	Imperative	10	2	1.7823988	23	Drug	49	Male	Heroin
998_Interrogative_2_withNoise.wav	Interrogative	10	2	4.0331812	23	Drug	49	Male	Heroin
998_Neutral_3_withNoise.wav	Neutral	0	2	2.8082729	23	Drug	49	Male	Heroin
999_Imperative_1.wav	Imperative	NULL	2	0.829501	23	Drug	49	Male	Heroin
999_Interrogative_4.wav	Interrogative	NULL	2	0.5659555	23	Drug	49	Male	Heroin
998_Imperative_2_withNoise.wav	Imperative	10	2	3.7361941	23	Drug	49	Male	Heroin
999_Imperative_3.wav	Imperative	NULL	3	4.8952033	23	Drug	49	Male	Heroin
998_Interrogative_2.wav	Interrogative	NULL	2	3.2244748	23	Drug	49	Male	Heroin
998_Interrogative_4.wav	Interrogative	NULL	2	1.7706168	23	Drug	49	Male	Heroin
998_Interrogative_1_withNoise.wav	Interrogative	10	2	3.8110534	23	Drug	49	Male	Heroin
999_Interrogative_1.wav	Interrogative	NULL	2	1.9700276	23	Drug	49	Male	Heroin
999_Imperative_2.wav	Imperative	NULL	2	0.8755238	23	Drug	49	Male	Heroin
998_Imperative_3_withNoise.wav	Imperative	0	2	0.2305874	23	Drug	49	Male	Heroin
998_Neutral_3.wav	Neutral	NULL	2	1.3824199	23	Drug	49	Male	Heroin
998_Interrogative_1.wav	Interrogative	NULL	2	0.6042906	23	Drug	49	Male	Heroin
998_Neutral_1_withNoise.wav	Neutral	10	2	0.3940476	23	Drug	49	Male	Heroin
999_Interrogative_3.wav	Interrogative	NULL	3	4.0007346	23	Drug	49	Male	Heroin
999_Imperative_4_withNoise.wav	Imperative	0	2	-0.1001974	23	Drug	49	Male	Heroin
998_Interrogative_4_withNoise.wav	Interrogative	0	2	-0.0801757	23	Drug	49	Male	Heroin
998_Interrogative_3.wav	Interrogative	NULL	1	2.6172102	23	Drug	49	Male	Heroin
999_Neutral_2.wav	Neutral	NULL	2	0.3004306	23	Drug	49	Male	Heroin
998_Interrogative_3_withNoise.wav	Interrogative	0	1	0.1136673	23	Drug	49	Male	Heroin
999_Neutral_2_withNoise.wav	Neutral	10	2	0.4466976	23	Drug	49	Male	Heroin
999_Interrogative_4_withNoise.wav	Interrogative	0	2	1.9278614	23	Drug	49	Male	Heroin
999_Interrogative_2_withNoise.wav	Interrogative	10	4	13.6751406	24	Drug	50	Male	Heroin
998_Imperative_3.wav	Imperative	NULL	3	59.4776165	24	Drug	50	Male	Heroin
999_Neutral_3_withNoise.wav	Neutral	0	1	18.5451362	24	Drug	50	Male	Heroin
998_Imperative_2.wav	Imperative	NULL	2	9.6695065	24	Drug	50	Male	Heroin
998_Imperative_1.wav	Imperative	NULL	r	32.108362	24	Drug	50	Male	Heroin
998_Imperative_1.wav	Imperative	NULL	2	4.7523844	24	Drug	50	Male	Heroin
999_Imperative_4.wav	Imperative	NULL	3	14.6158987	24	Drug	50	Male	Heroin
999_Interrogative_1_withNoise.wav	Interrogative	10	1	5.6578625	24	Drug	50	Male	Heroin
999_Neutral_4_withNoise.wav	Neutral	0	4	5.1596719	24	Drug	50	Male	Heroin
999_Imperative_2_withNoise.wav	Imperative	10	1	41.184798	24	Drug	50	Male	Heroin
998_Neutral_4.wav	Neutral	NULL	2	1.3781786	24	Drug	50	Male	Heroin
998_Imperative_1_withNoise.wav	Imperative	10	3	2.4736483	24	Drug	50	Male	Heroin
998_Neutral_1.wav	Neutral	NULL	4	3.4035049	24	Drug	50	Male	Heroin
999_Imperative_3_withNoise.wav	Imperative	0	1	1.3940389	24	Drug	50	Male	Heroin
998_Neutral_2_withNoise.wav	Neutral	10	2	0.4710749	24	Drug	50	Male	Heroin
998_Neutral_2.wav	Neutral	NULL	3	0.5122218	24	Drug	50	Male	Heroin
998_Imperative_4_withNoise.wav	Imperative	0	4	0.7159109	24	Drug	50	Male	Heroin
999_Neutral_3.wav	Neutral	NULL	1	6.2899292	24	Drug	50	Male	Heroin
999_Interrogative_2.wav	Interrogative	NULL	2	3.9352593	24	Drug	50	Male	Heroin
999_Neutral_4.wav	Neutral	NULL	2	1.7221928	24	Drug	50	Male	Heroin
999_Neutral_1.wav	Neutral	NULL	3	1.8692297	24	Drug	50	Male	Heroin
998_Neutral_4_withNoise.wav	Neutral	0	4	1.5811405	24	Drug	50	Male	Heroin
998_Imperative_4.wav	Imperative	NULL	2	1.7484739	24	Drug	50	Male	Heroin
999_Interrogative_3_withNoise.wav	Interrogative	0	2	1.2169542	24	Drug	50	Male	Heroin
999_Neutral_1_withNoise.wav	Neutral	10	1	0.9629225	24	Drug	50	Male	Heroin
999_Imperative_1_withNoise.wav	Imperative	10	4	0.943935	24	Drug	50	Male	Heroin
998_Interrogative_2_withNoise.wav	Interrogative	10	2	1.2779064	24	Drug	50	Male	Heroin
998_Neutral_3_withNoise.wav	Neutral	0	2	1.9528422	24	Drug	50	Male	Heroin
999_Imperative_1.wav	Imperative	NULL	1	2.6829154	24	Drug	50	Male	Heroin
999_Interrogative_4.wav	Interrogative	NULL	3	1.395652	24	Drug	50	Male	Heroin
998_Imperative_2_withNoise.wav	Imperative	10	4	0.7179704	24	Drug	50	Male	Heroin
999_Imperative_3.wav	Imperative	NULL	4	0.2164651	24	Drug	50	Male	Heroin
998_Interrogative_2.wav	Interrogative	NULL	1	1.3545252	24	Drug	50	Male	Heroin
998_Interrogative_4.wav	Interrogative	NULL	1	0.2020013	24	Drug	50	Male	Heroin
998_Interrogative_1_withNoise.wav	Interrogative	10	1	0.6287303	24	Drug	50	Male	Heroin
999_Interrogative_1.wav	Interrogative	NULL	1	1.1802049	24	Drug	50	Male	Heroin
999_Imperative_2.wav	Imperative	NULL	2	1.3156784	24	Drug	50	Male	Heroin
998_Imperative_3_withNoise.wav	Imperative	0	2	0.1041471	24	Drug	50	Male	Heroin
998_Neutral_3.wav	Neutral	NULL	2	0.7880681	24	Drug	50	Male	Heroin
998_Interrogative_1.wav	Interrogative	NULL	3	2.7161575	24	Drug	50	Male	Heroin
998_Neutral_1_withNoise.wav	Neutral	10	3	1.8836607	24	Drug	50	Male	Heroin
999_Interrogative_3.wav	Interrogative	NULL	4	1.2221918	24	Drug	50	Male	Heroin
999_Imperative_4_withNoise.wav	Imperative	0	4	1.1986033	24	Drug	50	Male	Heroin
998_Interrogative_4_withNoise.wav	Interrogative	0	4	2.5911494	24	Drug	50	Male	Heroin
998_Interrogative_3.wav	Interrogative	NULL	1	1.6937397	24	Drug	50	Male	Heroin
999_Neutral_2.wav	Neutral	NULL	1	1.5656996	24	Drug	50	Male	Heroin
998_Interrogative_3_withNoise.wav	Interrogative	0	2	0.3905578	24	Drug	50	Male	Heroin
999_Neutral_2_withNoise.wav	Neutral	10	3	0.7068804	24	Drug	50	Male	Heroin
999_Interrogative_4_withNoise.wav	Interrogative	0	r	42.200801	24	Drug	50	Male	Heroin
999_Interrogative_4_withNoise.wav	Interrogative	0	1	3.1305971	24	Drug	50	Male	Heroin
999_Interrogative_2_withNoise.wav	Interrogative	10	1	14.3569014	25	Drug	49	Male	Heroin
998_Imperative_3.wav	Imperative	NULL	4	5.7816656	25	Drug	49	Male	Heroin
999_Neutral_3_withNoise.wav	Neutral	0	3	7.4470028	25	Drug	49	Male	Heroin
998_Imperative_2.wav	Imperative	NULL	4	8.1549972	25	Drug	49	Male	Heroin
998_Imperative_1.wav	Imperative	NULL	4	8.0684548	25	Drug	49	Male	Heroin
999_Imperative_4.wav	Imperative	NULL	4	6.5793159	25	Drug	49	Male	Heroin
999_Interrogative_1_withNoise.wav	Interrogative	10	4	9.63145	25	Drug	49	Male	Heroin
999_Neutral_4_withNoise.wav	Neutral	0	4	4.1641984	25	Drug	49	Male	Heroin
999_Imperative_2_withNoise.wav	Imperative	10	3	4.0198645	25	Drug	49	Male	Heroin
998_Neutral_4.wav	Neutral	NULL	2	5.4183489	25	Drug	49	Male	Heroin
998_Imperative_1_withNoise.wav	Imperative	10	4	5.6841324	25	Drug	49	Male	Heroin
998_Neutral_1.wav	Neutral	NULL	4	1.730131	25	Drug	49	Male	Heroin
999_Imperative_3_withNoise.wav	Imperative	0	4	1.3254581	25	Drug	49	Male	Heroin
998_Neutral_2_withNoise.wav	Neutral	10	4	3.8180795	25	Drug	49	Male	Heroin
998_Neutral_2.wav	Neutral	NULL	r	4.0705253	25	Drug	49	Male	Heroin
998_Neutral_2.wav	Neutral	NULL	4	1.3179346	25	Drug	49	Male	Heroin
998_Imperative_4_withNoise.wav	Imperative	0	2	8.5142103	25	Drug	49	Male	Heroin
999_Neutral_3.wav	Neutral	NULL	4	8.7980015	25	Drug	49	Male	Heroin
999_Interrogative_2.wav	Interrogative	NULL	4	2.568541	25	Drug	49	Male	Heroin
999_Neutral_4.wav	Neutral	NULL	2	0.7248304	25	Drug	49	Male	Heroin
999_Neutral_1.wav	Neutral	NULL	2	2.0580179	25	Drug	49	Male	Heroin
998_Neutral_4_withNoise.wav	Neutral	0	2	3.2189272	25	Drug	49	Male	Heroin
998_Imperative_4.wav	Imperative	NULL	2	5.5979167	25	Drug	49	Male	Heroin
999_Interrogative_3_withNoise.wav	Interrogative	0	2	4.8010952	25	Drug	49	Male	Heroin
999_Neutral_1_withNoise.wav	Neutral	10	r	4.6270055	25	Drug	49	Male	Heroin
999_Neutral_1_withNoise.wav	Neutral	10	4	3.7260442	25	Drug	49	Male	Heroin
999_Imperative_1_withNoise.wav	Imperative	10	2	0.8894734	25	Drug	49	Male	Heroin
998_Interrogative_2_withNoise.wav	Interrogative	10	2	1.283572	25	Drug	49	Male	Heroin
998_Neutral_3_withNoise.wav	Neutral	0	4	2.5741288	25	Drug	49	Male	Heroin
999_Imperative_1.wav	Imperative	NULL	2	2.0335841	25	Drug	49	Male	Heroin
999_Interrogative_4.wav	Interrogative	NULL	2	0.5128031	25	Drug	49	Male	Heroin
998_Imperative_2_withNoise.wav	Imperative	10	2	1.2856906	25	Drug	49	Male	Heroin
999_Imperative_3.wav	Imperative	NULL	4	1.2967073	25	Drug	49	Male	Heroin
998_Interrogative_2.wav	Interrogative	NULL	4	1.848603	25	Drug	49	Male	Heroin
998_Interrogative_4.wav	Interrogative	NULL	2	1.6513543	25	Drug	49	Male	Heroin
998_Interrogative_1_withNoise.wav	Interrogative	10	4	4.7818737	25	Drug	49	Male	Heroin
999_Interrogative_1.wav	Interrogative	NULL	2	1.4731997	25	Drug	49	Male	Heroin
999_Imperative_2.wav	Imperative	NULL	2	1.1172833	25	Drug	49	Male	Heroin
998_Imperative_3_withNoise.wav	Imperative	0	4	3.2001159	25	Drug	49	Male	Heroin
998_Neutral_3.wav	Neutral	NULL	4	1.7184958	25	Drug	49	Male	Heroin
998_Interrogative_1.wav	Interrogative	NULL	4	4.1950883	25	Drug	49	Male	Heroin
998_Neutral_1_withNoise.wav	Neutral	10	4	0.4074033	25	Drug	49	Male	Heroin
999_Interrogative_3.wav	Interrogative	NULL	4	0.7819647	25	Drug	49	Male	Heroin
999_Imperative_4_withNoise.wav	Imperative	0	2	1.4734719	25	Drug	49	Male	Heroin
998_Interrogative_4_withNoise.wav	Interrogative	0	2	1.1510235	25	Drug	49	Male	Heroin
998_Interrogative_3.wav	Interrogative	NULL	4	2.4966582	25	Drug	49	Male	Heroin
999_Neutral_2.wav	Neutral	NULL	2	2.3203225	25	Drug	49	Male	Heroin
998_Interrogative_3_withNoise.wav	Interrogative	0	4	1.0860525	25	Drug	49	Male	Heroin
999_Neutral_2_withNoise.wav	Neutral	10	4	5.890886	25	Drug	49	Male	Heroin
999_Interrogative_4_withNoise.wav	Interrogative	0	2	3.450245	25	Drug	49	Male	Heroin
999_Interrogative_2_withNoise.wav	Interrogative	10	r	47.1183397	28	Drug	26	Male	Heroin
999_Interrogative_2_withNoise.wav	Interrogative	10	r	0.1680377	28	Drug	26	Male	Heroin
999_Interrogative_2_withNoise.wav	Interrogative	10	r	3.9599961	28	Drug	26	Male	Heroin
999_Interrogative_2_withNoise.wav	Interrogative	10	1	1.3302951	28	Drug	26	Male	Heroin
998_Imperative_3.wav	Imperative	NULL	r	39.7749507	28	Drug	26	Male	Heroin
998_Imperative_3.wav	Imperative	NULL	1	9.1423431	28	Drug	26	Male	Heroin
999_Neutral_3_withNoise.wav	Neutral	0	1	8.2897939	28	Drug	26	Male	Heroin
998_Imperative_2.wav	Imperative	NULL	2	11.4637072	28	Drug	26	Male	Heroin
998_Imperative_1.wav	Imperative	NULL	2	15.0762821	28	Drug	26	Male	Heroin
999_Imperative_4.wav	Imperative	NULL	2	6.2801482	28	Drug	26	Male	Heroin
999_Interrogative_1_withNoise.wav	Interrogative	10	2	10.4974125	28	Drug	26	Male	Heroin
999_Neutral_4_withNoise.wav	Neutral	0	2	1.3292952	28	Drug	26	Male	Heroin
999_Imperative_2_withNoise.wav	Imperative	10	2	11.6507328	28	Drug	26	Male	Heroin
998_Neutral_4.wav	Neutral	NULL	2	2.6258278	28	Drug	26	Male	Heroin
998_Imperative_1_withNoise.wav	Imperative	10	2	27.8837143	28	Drug	26	Male	Heroin
998_Neutral_1.wav	Neutral	NULL	2	2.7338474	28	Drug	26	Male	Heroin
999_Imperative_3_withNoise.wav	Imperative	0	2	1.9677861	28	Drug	26	Male	Heroin
998_Neutral_2_withNoise.wav	Neutral	10	2	0.756389	28	Drug	26	Male	Heroin
998_Neutral_2.wav	Neutral	NULL	2	0.0281966	28	Drug	26	Male	Heroin
998_Imperative_4_withNoise.wav	Imperative	0	2	1.3845739	28	Drug	26	Male	Heroin
999_Neutral_3.wav	Neutral	NULL	2	5.0474841	28	Drug	26	Male	Heroin
999_Interrogative_2.wav	Interrogative	NULL	2	0.2632695	28	Drug	26	Male	Heroin
999_Neutral_4.wav	Neutral	NULL	2	10.3658422	28	Drug	26	Male	Heroin
999_Neutral_1.wav	Neutral	NULL	2	7.1674545	28	Drug	26	Male	Heroin
998_Neutral_4_withNoise.wav	Neutral	0	2	0.3776532	28	Drug	26	Male	Heroin
998_Imperative_4.wav	Imperative	NULL	2	3.2504802	28	Drug	26	Male	Heroin
999_Interrogative_3_withNoise.wav	Interrogative	0	2	0.3161352	28	Drug	26	Male	Heroin
999_Neutral_1_withNoise.wav	Neutral	10	2	0.4429138	28	Drug	26	Male	Heroin
999_Imperative_1_withNoise.wav	Imperative	10	2	0.4191851	28	Drug	26	Male	Heroin
998_Interrogative_2_withNoise.wav	Interrogative	10	2	0.6629133	28	Drug	26	Male	Heroin
998_Neutral_3_withNoise.wav	Neutral	0	3	9.0548363	28	Drug	26	Male	Heroin
999_Imperative_1.wav	Imperative	NULL	3	1.9882345	28	Drug	26	Male	Heroin
999_Interrogative_4.wav	Interrogative	NULL	3	2.17523	28	Drug	26	Male	Heroin
998_Imperative_2_withNoise.wav	Imperative	10	3	4.1555084	28	Drug	26	Male	Heroin
999_Imperative_3.wav	Imperative	NULL	1	4.8783041	28	Drug	26	Male	Heroin
998_Interrogative_2.wav	Interrogative	NULL	3	8.1686768	28	Drug	26	Male	Heroin
998_Interrogative_4.wav	Interrogative	NULL	3	3.6686259	28	Drug	26	Male	Heroin
998_Interrogative_1_withNoise.wav	Interrogative	10	2	2.1520753	28	Drug	26	Male	Heroin
999_Interrogative_1.wav	Interrogative	NULL	2	3.1549776	28	Drug	26	Male	Heroin
999_Imperative_2.wav	Imperative	NULL	2	3.4504955	28	Drug	26	Male	Heroin
998_Imperative_3_withNoise.wav	Imperative	0	3	1.2837043	28	Drug	26	Male	Heroin
998_Neutral_3.wav	Neutral	NULL	3	5.0665761	28	Drug	26	Male	Heroin
998_Interrogative_1.wav	Interrogative	NULL	2	5.7755662	28	Drug	26	Male	Heroin
998_Neutral_1_withNoise.wav	Neutral	10	2	3.3262109	28	Drug	26	Male	Heroin
999_Interrogative_3.wav	Interrogative	NULL	3	1.1022814	28	Drug	26	Male	Heroin
999_Imperative_4_withNoise.wav	Imperative	0	2	0.8878047	28	Drug	26	Male	Heroin
998_Interrogative_4_withNoise.wav	Interrogative	0	2	0.2824095	28	Drug	26	Male	Heroin
998_Interrogative_3.wav	Interrogative	NULL	2	0.9267671	28	Drug	26	Male	Heroin
999_Neutral_2.wav	Neutral	NULL	2	0.987388	28	Drug	26	Male	Heroin
998_Interrogative_3_withNoise.wav	Interrogative	0	2	0.0858845	28	Drug	26	Male	Heroin
999_Neutral_2_withNoise.wav	Neutral	10	2	0.2225391	28	Drug	26	Male	Heroin
999_Interrogative_4_withNoise.wav	Interrogative	0	2	0.8275509	28	Drug	26	Male	Heroin
999_Interrogative_2_withNoise.wav	Interrogative	10	2	9.0017344	3	Drug	40	Male	Heroin
998_Imperative_3.wav	Imperative	NULL	4	7.0884729	3	Drug	40	Male	Heroin
999_Neutral_3_withNoise.wav	Neutral	0	3	8.7133265	3	Drug	40	Male	Heroin
998_Imperative_2.wav	Imperative	NULL	r	8.0320722	3	Drug	40	Male	Heroin
998_Imperative_2.wav	Imperative	NULL	3	1.7234829	3	Drug	40	Male	Heroin
998_Imperative_1.wav	Imperative	NULL	2	5.8236816	3	Drug	40	Male	Heroin
999_Imperative_4.wav	Imperative	NULL	2	4.2952165	3	Drug	40	Male	Heroin
999_Interrogative_1_withNoise.wav	Interrogative	10	2	12.5879886	3	Drug	40	Male	Heroin
999_Neutral_4_withNoise.wav	Neutral	0	r	13.7598573	3	Drug	40	Male	Heroin
999_Neutral_4_withNoise.wav	Neutral	0	2	1.1119758	3	Drug	40	Male	Heroin
999_Imperative_2_withNoise.wav	Imperative	10	2	1.3520356	3	Drug	40	Male	Heroin
998_Neutral_4.wav	Neutral	NULL	2	4.0310484	3	Drug	40	Male	Heroin
998_Imperative_1_withNoise.wav	Imperative	10	2	2.2879097	3	Drug	40	Male	Heroin
998_Neutral_1.wav	Neutral	NULL	2	1.3758816	3	Drug	40	Male	Heroin
999_Imperative_3_withNoise.wav	Imperative	0	1	8.3477307	3	Drug	40	Male	Heroin
998_Neutral_2_withNoise.wav	Neutral	10	3	3.1167856	3	Drug	40	Male	Heroin
998_Neutral_2.wav	Neutral	NULL	4	8.227165	3	Drug	40	Male	Heroin
998_Imperative_4_withNoise.wav	Imperative	0	3	8.7500322	3	Drug	40	Male	Heroin
999_Neutral_3.wav	Neutral	NULL	3	3.9662605	3	Drug	40	Male	Heroin
999_Interrogative_2.wav	Interrogative	NULL	2	7.2516832	3	Drug	40	Male	Heroin
999_Neutral_4.wav	Neutral	NULL	3	6.0962533	3	Drug	40	Male	Heroin
999_Neutral_1.wav	Neutral	NULL	3	4.483152	3	Drug	40	Male	Heroin
998_Neutral_4_withNoise.wav	Neutral	0	3	6.2219356	3	Drug	40	Male	Heroin
998_Imperative_4.wav	Imperative	NULL	3	0.9116058	3	Drug	40	Male	Heroin
999_Interrogative_3_withNoise.wav	Interrogative	0	3	3.6338025	3	Drug	40	Male	Heroin
999_Neutral_1_withNoise.wav	Neutral	10	3	2.4429223	3	Drug	40	Male	Heroin
999_Imperative_1_withNoise.wav	Imperative	10	3	0.8812414	3	Drug	40	Male	Heroin
998_Interrogative_2_withNoise.wav	Interrogative	10	3	11.9993499	3	Drug	40	Male	Heroin
998_Neutral_3_withNoise.wav	Neutral	0	4	1.0169826	3	Drug	40	Male	Heroin
999_Imperative_1.wav	Imperative	NULL	1	4.200602	3	Drug	40	Male	Heroin
999_Interrogative_4.wav	Interrogative	NULL	3	4.5428036	3	Drug	40	Male	Heroin
998_Imperative_2_withNoise.wav	Imperative	10	1	1.9192402	3	Drug	40	Male	Heroin
999_Imperative_3.wav	Imperative	NULL	1	3.7039675	3	Drug	40	Male	Heroin
998_Interrogative_2.wav	Interrogative	NULL	1	1.4184167	3	Drug	40	Male	Heroin
998_Interrogative_4.wav	Interrogative	NULL	1	6.652481	3	Drug	40	Male	Heroin
998_Interrogative_1_withNoise.wav	Interrogative	10	3	2.118951	3	Drug	40	Male	Heroin
999_Interrogative_1.wav	Interrogative	NULL	3	1.3619657	3	Drug	40	Male	Heroin
999_Imperative_2.wav	Imperative	NULL	2	4.152978	3	Drug	40	Male	Heroin
998_Imperative_3_withNoise.wav	Imperative	0	4	1.006124	3	Drug	40	Male	Heroin
998_Neutral_3.wav	Neutral	NULL	4	1.8665776	3	Drug	40	Male	Heroin
998_Interrogative_1.wav	Interrogative	NULL	3	1.7761488	3	Drug	40	Male	Heroin
998_Neutral_1_withNoise.wav	Neutral	10	3	3.4592202	3	Drug	40	Male	Heroin
999_Interrogative_3.wav	Interrogative	NULL	1	3.4363708	3	Drug	40	Male	Heroin
999_Imperative_4_withNoise.wav	Imperative	0	3	3.1443955	3	Drug	40	Male	Heroin
998_Interrogative_4_withNoise.wav	Interrogative	0	4	3.384773	3	Drug	40	Male	Heroin
998_Interrogative_3.wav	Interrogative	NULL	4	3.5292533	3	Drug	40	Male	Heroin
999_Neutral_2.wav	Neutral	NULL	3	2.6293994	3	Drug	40	Male	Heroin
998_Interrogative_3_withNoise.wav	Interrogative	0	4	1.475593	3	Drug	40	Male	Heroin
999_Neutral_2_withNoise.wav	Neutral	10	2	4.4684976	3	Drug	40	Male	Heroin
999_Interrogative_4_withNoise.wav	Interrogative	0	3	1.4189331	3	Drug	40	Male	Heroin
999_Interrogative_2_withNoise.wav	Interrogative	10	2	5.4707582	34	Drug	38	Male	Heroin
998_Imperative_3.wav	Imperative	NULL	2	11.1910637	34	Drug	38	Male	Heroin
999_Neutral_3_withNoise.wav	Neutral	0	3	8.7591078	34	Drug	38	Male	Heroin
998_Imperative_2.wav	Imperative	NULL	3	12.7996173	34	Drug	38	Male	Heroin
998_Imperative_1.wav	Imperative	NULL	2	5.6210801	34	Drug	38	Male	Heroin
999_Imperative_4.wav	Imperative	NULL	2	11.3152951	34	Drug	38	Male	Heroin
999_Interrogative_1_withNoise.wav	Interrogative	10	3	22.3229828	34	Drug	38	Male	Heroin
999_Neutral_4_withNoise.wav	Neutral	0	3	27.2731093	34	Drug	38	Male	Heroin
999_Imperative_2_withNoise.wav	Imperative	10	2	5.9520471	34	Drug	38	Male	Heroin
998_Neutral_4.wav	Neutral	NULL	r	32.1779028	34	Drug	38	Male	Heroin
998_Neutral_4.wav	Neutral	NULL	r	3.3729911	34	Drug	38	Male	Heroin
998_Neutral_4.wav	Neutral	NULL	2	10.856625	34	Drug	38	Male	Heroin
998_Imperative_1_withNoise.wav	Imperative	10	2	17.3482071	34	Drug	38	Male	Heroin
998_Neutral_1.wav	Neutral	NULL	2	4.512859	34	Drug	38	Male	Heroin
999_Imperative_3_withNoise.wav	Imperative	0	3	5.2011011	34	Drug	38	Male	Heroin
998_Neutral_2_withNoise.wav	Neutral	10	3	17.9208202	34	Drug	38	Male	Heroin
998_Neutral_2.wav	Neutral	NULL	3	6.3871182	34	Drug	38	Male	Heroin
998_Imperative_4_withNoise.wav	Imperative	0	2	5.5907934	34	Drug	38	Male	Heroin
999_Neutral_3.wav	Neutral	NULL	3	3.7036599	34	Drug	38	Male	Heroin
999_Interrogative_2.wav	Interrogative	NULL	2	1.9629531	34	Drug	38	Male	Heroin
999_Neutral_4.wav	Neutral	NULL	2	17.5701693	34	Drug	38	Male	Heroin
999_Neutral_1.wav	Neutral	NULL	3	4.6324991	34	Drug	38	Male	Heroin
998_Neutral_4_withNoise.wav	Neutral	0	3	6.6611704	34	Drug	38	Male	Heroin
998_Imperative_4.wav	Imperative	NULL	3	1.1974057	34	Drug	38	Male	Heroin
999_Interrogative_3_withNoise.wav	Interrogative	0	3	4.5209145	34	Drug	38	Male	Heroin
999_Neutral_1_withNoise.wav	Neutral	10	3	4.1479013	34	Drug	38	Male	Heroin
999_Imperative_1_withNoise.wav	Imperative	10	3	3.8695097	34	Drug	38	Male	Heroin
998_Interrogative_2_withNoise.wav	Interrogative	10	3	7.1359433	34	Drug	38	Male	Heroin
998_Neutral_3_withNoise.wav	Neutral	0	1	6.3472094	34	Drug	38	Male	Heroin
999_Imperative_1.wav	Imperative	NULL	3	5.5354162	34	Drug	38	Male	Heroin
999_Interrogative_4.wav	Interrogative	NULL	3	7.2319071	34	Drug	38	Male	Heroin
998_Imperative_2_withNoise.wav	Imperative	10	2	13.2520967	34	Drug	38	Male	Heroin
999_Imperative_3.wav	Imperative	NULL	3	5.408227	34	Drug	38	Male	Heroin
998_Interrogative_2.wav	Interrogative	NULL	3	5.325148	34	Drug	38	Male	Heroin
998_Interrogative_4.wav	Interrogative	NULL	3	3.9596132	34	Drug	38	Male	Heroin
998_Interrogative_1_withNoise.wav	Interrogative	10	3	3.3206972	34	Drug	38	Male	Heroin
999_Interrogative_1.wav	Interrogative	NULL	3	5.4154628	34	Drug	38	Male	Heroin
999_Imperative_2.wav	Imperative	NULL	2	2.3490238	34	Drug	38	Male	Heroin
998_Imperative_3_withNoise.wav	Imperative	0	2	3.1273962	34	Drug	38	Male	Heroin
998_Neutral_3.wav	Neutral	NULL	3	4.1179603	34	Drug	38	Male	Heroin
998_Interrogative_1.wav	Interrogative	NULL	3	3.350908	34	Drug	38	Male	Heroin
998_Neutral_1_withNoise.wav	Neutral	10	2	2.7947874	34	Drug	38	Male	Heroin
999_Interrogative_3.wav	Interrogative	NULL	1	6.4205945	34	Drug	38	Male	Heroin
999_Imperative_4_withNoise.wav	Imperative	0	2	11.5988444	34	Drug	38	Male	Heroin
998_Interrogative_4_withNoise.wav	Interrogative	0	3	8.6578519	34	Drug	38	Male	Heroin
998_Interrogative_3.wav	Interrogative	NULL	3	5.2361388	34	Drug	38	Male	Heroin
999_Neutral_2.wav	Neutral	NULL	2	2.0454506	34	Drug	38	Male	Heroin
998_Interrogative_3_withNoise.wav	Interrogative	0	3	3.6059341	34	Drug	38	Male	Heroin
999_Neutral_2_withNoise.wav	Neutral	10	2	4.8470987	34	Drug	38	Male	Heroin
999_Interrogative_4_withNoise.wav	Interrogative	0	3	4.9403066	34	Drug	38	Male	Heroin
999_Interrogative_2_withNoise.wav	Interrogative	10	1	5.6407127	35	Drug	48	Male	Heroin
998_Imperative_3.wav	Imperative	NULL	4	7.9102999	35	Drug	48	Male	Heroin
999_Neutral_3_withNoise.wav	Neutral	0	1	4.4410506	35	Drug	48	Male	Heroin
998_Imperative_2.wav	Imperative	NULL	4	5.6017939	35	Drug	48	Male	Heroin
998_Imperative_1.wav	Imperative	NULL	2	2.7482892	35	Drug	48	Male	Heroin
999_Imperative_4.wav	Imperative	NULL	2	3.0255717	35	Drug	48	Male	Heroin
999_Interrogative_1_withNoise.wav	Interrogative	10	2	4.0537943	35	Drug	48	Male	Heroin
999_Neutral_4_withNoise.wav	Neutral	0	2	8.3127999	35	Drug	48	Male	Heroin
999_Imperative_2_withNoise.wav	Imperative	10	3	4.3088419	35	Drug	48	Male	Heroin
998_Neutral_4.wav	Neutral	NULL	2	5.8770937	35	Drug	48	Male	Heroin
998_Imperative_1_withNoise.wav	Imperative	10	2	3.2517618	35	Drug	48	Male	Heroin
998_Neutral_1.wav	Neutral	NULL	2	4.3615644	35	Drug	48	Male	Heroin
999_Imperative_3_withNoise.wav	Imperative	0	4	3.4620205	35	Drug	48	Male	Heroin
998_Neutral_2_withNoise.wav	Neutral	10	3	2.9000502	35	Drug	48	Male	Heroin
998_Neutral_2.wav	Neutral	NULL	1	2.1124332	35	Drug	48	Male	Heroin
998_Imperative_4_withNoise.wav	Imperative	0	1	1.3760858	35	Drug	48	Male	Heroin
999_Neutral_3.wav	Neutral	NULL	4	3.7733976	35	Drug	48	Male	Heroin
999_Interrogative_2.wav	Interrogative	NULL	2	4.1425512	35	Drug	48	Male	Heroin
999_Neutral_4.wav	Neutral	NULL	3	2.096178	35	Drug	48	Male	Heroin
999_Neutral_1.wav	Neutral	NULL	1	1.8991082	35	Drug	48	Male	Heroin
998_Neutral_4_withNoise.wav	Neutral	0	1	2.8681687	35	Drug	48	Male	Heroin
998_Imperative_4.wav	Imperative	NULL	1	0.8888476	35	Drug	48	Male	Heroin
999_Interrogative_3_withNoise.wav	Interrogative	0	1	2.2727186	35	Drug	48	Male	Heroin
999_Neutral_1_withNoise.wav	Neutral	10	3	3.2135389	35	Drug	48	Male	Heroin
999_Imperative_1_withNoise.wav	Imperative	10	3	0.467857	35	Drug	48	Male	Heroin
998_Interrogative_2_withNoise.wav	Interrogative	10	3	2.6737404	35	Drug	48	Male	Heroin
998_Neutral_3_withNoise.wav	Neutral	0	4	2.9878705	35	Drug	48	Male	Heroin
999_Imperative_1.wav	Imperative	NULL	3	1.2026964	35	Drug	48	Male	Heroin
999_Interrogative_4.wav	Interrogative	NULL	2	5.0368987	35	Drug	48	Male	Heroin
998_Imperative_2_withNoise.wav	Imperative	10	3	1.4973702	35	Drug	48	Male	Heroin
999_Imperative_3.wav	Imperative	NULL	1	3.0208027	35	Drug	48	Male	Heroin
998_Interrogative_2.wav	Interrogative	NULL	3	0.7923079	35	Drug	48	Male	Heroin
998_Interrogative_4.wav	Interrogative	NULL	1	2.1288519	35	Drug	48	Male	Heroin
998_Interrogative_1_withNoise.wav	Interrogative	10	2	2.8999262	35	Drug	48	Male	Heroin
999_Interrogative_1.wav	Interrogative	NULL	3	5.285651	35	Drug	48	Male	Heroin
999_Imperative_2.wav	Imperative	NULL	3	5.6014896	35	Drug	48	Male	Heroin
998_Imperative_3_withNoise.wav	Imperative	0	1	12.8022691	35	Drug	48	Male	Heroin
998_Neutral_3.wav	Neutral	NULL	1	9.2823274	35	Drug	48	Male	Heroin
998_Interrogative_1.wav	Interrogative	NULL	2	5.7658133	35	Drug	48	Male	Heroin
998_Neutral_1_withNoise.wav	Neutral	10	2	5.465949	35	Drug	48	Male	Heroin
999_Interrogative_3.wav	Interrogative	NULL	1	3.5185869	35	Drug	48	Male	Heroin
999_Imperative_4_withNoise.wav	Imperative	0	3	3.5945844	35	Drug	48	Male	Heroin
998_Interrogative_4_withNoise.wav	Interrogative	0	3	1.0764144	35	Drug	48	Male	Heroin
998_Interrogative_3.wav	Interrogative	NULL	1	4.8000203	35	Drug	48	Male	Heroin
999_Neutral_2.wav	Neutral	NULL	3	2.0185302	35	Drug	48	Male	Heroin
998_Interrogative_3_withNoise.wav	Interrogative	0	3	2.1692338	35	Drug	48	Male	Heroin
999_Neutral_2_withNoise.wav	Neutral	10	3	2.3665302	35	Drug	48	Male	Heroin
999_Interrogative_4_withNoise.wav	Interrogative	0	4	5.0978174	35	Drug	48	Male	Heroin
999_Interrogative_2_withNoise.wav	Interrogative	10	2	2.3754691	36	Drug	38	Male	Heroin
998_Imperative_3.wav	Imperative	NULL	2	1.9072486	36	Drug	38	Male	Heroin
999_Neutral_3_withNoise.wav	Neutral	0	2	4.923978	36	Drug	38	Male	Heroin
998_Imperative_2.wav	Imperative	NULL	2	1.8439193	36	Drug	38	Male	Heroin
998_Imperative_1.wav	Imperative	NULL	2	1.433542	36	Drug	38	Male	Heroin
999_Imperative_4.wav	Imperative	NULL	2	0.6530605	36	Drug	38	Male	Heroin
999_Interrogative_1_withNoise.wav	Interrogative	10	2	0.5826556	36	Drug	38	Male	Heroin
999_Neutral_4_withNoise.wav	Neutral	0	2	0.3308996	36	Drug	38	Male	Heroin
999_Imperative_2_withNoise.wav	Imperative	10	2	0.446957	36	Drug	38	Male	Heroin
998_Neutral_4.wav	Neutral	NULL	2	0.8730478	36	Drug	38	Male	Heroin
998_Imperative_1_withNoise.wav	Imperative	10	2	0.6161844	36	Drug	38	Male	Heroin
998_Neutral_1.wav	Neutral	NULL	2	0.4434958	36	Drug	38	Male	Heroin
999_Imperative_3_withNoise.wav	Imperative	0	2	2.4406279	36	Drug	38	Male	Heroin
998_Neutral_2_withNoise.wav	Neutral	10	2	0.6004073	36	Drug	38	Male	Heroin
998_Neutral_2.wav	Neutral	NULL	2	1.0564895	36	Drug	38	Male	Heroin
998_Imperative_4_withNoise.wav	Imperative	0	2	0.1803574	36	Drug	38	Male	Heroin
999_Neutral_3.wav	Neutral	NULL	2	4.7563243	36	Drug	38	Male	Heroin
999_Interrogative_2.wav	Interrogative	NULL	2	0.8820413	36	Drug	38	Male	Heroin
999_Neutral_4.wav	Neutral	NULL	2	0.4729611	36	Drug	38	Male	Heroin
999_Neutral_1.wav	Neutral	NULL	2	0.4320938	36	Drug	38	Male	Heroin
998_Neutral_4_withNoise.wav	Neutral	0	2	0.3353715	36	Drug	38	Male	Heroin
998_Imperative_4.wav	Imperative	NULL	2	0.1904035	36	Drug	38	Male	Heroin
999_Interrogative_3_withNoise.wav	Interrogative	0	2	1.3465523	36	Drug	38	Male	Heroin
999_Neutral_1_withNoise.wav	Neutral	10	2	0.5658599	36	Drug	38	Male	Heroin
999_Imperative_1_withNoise.wav	Imperative	10	2	0.9623098	36	Drug	38	Male	Heroin
998_Interrogative_2_withNoise.wav	Interrogative	10	2	0.5472662	36	Drug	38	Male	Heroin
998_Neutral_3_withNoise.wav	Neutral	0	2	1.7218388	36	Drug	38	Male	Heroin
999_Imperative_1.wav	Imperative	NULL	2	1.3263653	36	Drug	38	Male	Heroin
999_Interrogative_4.wav	Interrogative	NULL	2	0.3300065	36	Drug	38	Male	Heroin
998_Imperative_2_withNoise.wav	Imperative	10	2	0.6810857	36	Drug	38	Male	Heroin
999_Imperative_3.wav	Imperative	NULL	2	0.4764629	36	Drug	38	Male	Heroin
998_Interrogative_2.wav	Interrogative	NULL	2	0.4286436	36	Drug	38	Male	Heroin
998_Interrogative_4.wav	Interrogative	NULL	2	0.3539051	36	Drug	38	Male	Heroin
998_Interrogative_1_withNoise.wav	Interrogative	10	2	0.7460012	36	Drug	38	Male	Heroin
999_Interrogative_1.wav	Interrogative	NULL	2	1.3636365	36	Drug	38	Male	Heroin
999_Imperative_2.wav	Imperative	NULL	2	0.453424	36	Drug	38	Male	Heroin
998_Imperative_3_withNoise.wav	Imperative	0	2	0.2727912	36	Drug	38	Male	Heroin
998_Neutral_3.wav	Neutral	NULL	2	1.0250334	36	Drug	38	Male	Heroin
998_Interrogative_1.wav	Interrogative	NULL	2	0.3006514	36	Drug	38	Male	Heroin
998_Neutral_1_withNoise.wav	Neutral	10	2	0.3977789	36	Drug	38	Male	Heroin
999_Interrogative_3.wav	Interrogative	NULL	2	0.3732602	36	Drug	38	Male	Heroin
999_Imperative_4_withNoise.wav	Imperative	0	2	1.0581343	36	Drug	38	Male	Heroin
998_Interrogative_4_withNoise.wav	Interrogative	0	2	0.3945732	36	Drug	38	Male	Heroin
998_Interrogative_3.wav	Interrogative	NULL	2	0.2687021	36	Drug	38	Male	Heroin
999_Neutral_2.wav	Neutral	NULL	2	0.5529233	36	Drug	38	Male	Heroin
998_Interrogative_3_withNoise.wav	Interrogative	0	2	0.4491735	36	Drug	38	Male	Heroin
999_Neutral_2_withNoise.wav	Neutral	10	2	0.189038	36	Drug	38	Male	Heroin
999_Interrogative_4_withNoise.wav	Interrogative	0	2	0.3545312	36	Drug	38	Male	Heroin
999_Interrogative_2_withNoise.wav	Interrogative	10	r	1.7312917	39	Drug	49	Male	Heroin
999_Interrogative_2_withNoise.wav	Interrogative	10	3	6.4784283	39	Drug	49	Male	Heroin
998_Imperative_3.wav	Imperative	NULL	r	1.3469434	39	Drug	49	Male	Heroin
998_Imperative_3.wav	Imperative	NULL	4	1.2740179	39	Drug	49	Male	Heroin
999_Neutral_3_withNoise.wav	Neutral	0	2	1.6498484	39	Drug	49	Male	Heroin
998_Imperative_2.wav	Imperative	NULL	1	3.4099846	39	Drug	49	Male	Heroin
998_Imperative_1.wav	Imperative	NULL	r	2.7599443	39	Drug	49	Male	Heroin
998_Imperative_1.wav	Imperative	NULL	1	0.2359251	39	Drug	49	Male	Heroin
999_Imperative_4.wav	Imperative	NULL	2	2.6485829	39	Drug	49	Male	Heroin
999_Interrogative_1_withNoise.wav	Interrogative	10	r	2.5962777	39	Drug	49	Male	Heroin
999_Interrogative_1_withNoise.wav	Interrogative	10	1	0.255905	39	Drug	49	Male	Heroin
999_Neutral_4_withNoise.wav	Neutral	0	2	1.2746696	39	Drug	49	Male	Heroin
999_Imperative_2_withNoise.wav	Imperative	10	2	1.6998446	39	Drug	49	Male	Heroin
998_Neutral_4.wav	Neutral	NULL	3	2.0343181	39	Drug	49	Male	Heroin
998_Imperative_1_withNoise.wav	Imperative	10	4	2.62412	39	Drug	49	Male	Heroin
998_Neutral_1.wav	Neutral	NULL	2	2.0528875	39	Drug	49	Male	Heroin
999_Imperative_3_withNoise.wav	Imperative	0	3	4.4113175	39	Drug	49	Male	Heroin
998_Neutral_2_withNoise.wav	Neutral	10	3	2.2279255	39	Drug	49	Male	Heroin
998_Neutral_2.wav	Neutral	NULL	4	0.2633272	39	Drug	49	Male	Heroin
998_Imperative_4_withNoise.wav	Imperative	0	2	4.0512156	39	Drug	49	Male	Heroin
999_Neutral_3.wav	Neutral	NULL	1	3.0978634	39	Drug	49	Male	Heroin
999_Interrogative_2.wav	Interrogative	NULL	3	1.9013867	39	Drug	49	Male	Heroin
999_Neutral_4.wav	Neutral	NULL	2	3.5097855	39	Drug	49	Male	Heroin
999_Neutral_1.wav	Neutral	NULL	2	2.1639041	39	Drug	49	Male	Heroin
998_Neutral_4_withNoise.wav	Neutral	0	2	3.3303609	39	Drug	49	Male	Heroin
998_Imperative_4.wav	Imperative	NULL	3	1.6854816	39	Drug	49	Male	Heroin
999_Interrogative_3_withNoise.wav	Interrogative	0	2	2.2601966	39	Drug	49	Male	Heroin
999_Neutral_1_withNoise.wav	Neutral	10	2	3.9373252	39	Drug	49	Male	Heroin
999_Imperative_1_withNoise.wav	Imperative	10	r	2.9305634	39	Drug	49	Male	Heroin
999_Imperative_1_withNoise.wav	Imperative	10	2	0.4055423	39	Drug	49	Male	Heroin
998_Interrogative_2_withNoise.wav	Interrogative	10	2	4.3477231	39	Drug	49	Male	Heroin
998_Neutral_3_withNoise.wav	Neutral	0	2	2.7848347	39	Drug	49	Male	Heroin
999_Imperative_1.wav	Imperative	NULL	1	1.2483914	39	Drug	49	Male	Heroin
999_Interrogative_4.wav	Interrogative	NULL	1	3.1344395	39	Drug	49	Male	Heroin
998_Imperative_2_withNoise.wav	Imperative	10	4	3.9676256	39	Drug	49	Male	Heroin
999_Imperative_3.wav	Imperative	NULL	3	2.4469156	39	Drug	49	Male	Heroin
998_Interrogative_2.wav	Interrogative	NULL	2	2.413128	39	Drug	49	Male	Heroin
998_Interrogative_4.wav	Interrogative	NULL	2	0.6887346	39	Drug	49	Male	Heroin
998_Interrogative_1_withNoise.wav	Interrogative	10	3	2.5707692	39	Drug	49	Male	Heroin
999_Interrogative_1.wav	Interrogative	NULL	4	2.3449888	39	Drug	49	Male	Heroin
999_Imperative_2.wav	Imperative	NULL	2	2.9349559	39	Drug	49	Male	Heroin
998_Imperative_3_withNoise.wav	Imperative	0	4	1.566828	39	Drug	49	Male	Heroin
998_Neutral_3.wav	Neutral	NULL	3	1.2080306	39	Drug	49	Male	Heroin
998_Interrogative_1.wav	Interrogative	NULL	4	1.7633601	39	Drug	49	Male	Heroin
998_Neutral_1_withNoise.wav	Neutral	10	3	0.4376531	39	Drug	49	Male	Heroin
999_Interrogative_3.wav	Interrogative	NULL	3	1.0051799	39	Drug	49	Male	Heroin
999_Imperative_4_withNoise.wav	Imperative	0	3	0.4397971	39	Drug	49	Male	Heroin
998_Interrogative_4_withNoise.wav	Interrogative	0	3	0.8441931	39	Drug	49	Male	Heroin
998_Interrogative_3.wav	Interrogative	NULL	3	0.5901194	39	Drug	49	Male	Heroin
999_Neutral_2.wav	Neutral	NULL	3	0.8414902	39	Drug	49	Male	Heroin
998_Interrogative_3_withNoise.wav	Interrogative	0	3	1.1385923	39	Drug	49	Male	Heroin
999_Neutral_2_withNoise.wav	Neutral	10	2	2.0515276	39	Drug	49	Male	Heroin
999_Interrogative_4_withNoise.wav	Interrogative	0	3	0.6392056	39	Drug	49	Male	Heroin
999_Interrogative_2_withNoise.wav	Interrogative	10	1	3.0749085	4	Drug	51	Male	Heroin
998_Imperative_3.wav	Imperative	NULL	2	3.1493131	4	Drug	51	Male	Heroin
999_Neutral_3_withNoise.wav	Neutral	0	3	5.1152209	4	Drug	51	Male	Heroin
998_Imperative_2.wav	Imperative	NULL	2	3.9285711	4	Drug	51	Male	Heroin
998_Imperative_1.wav	Imperative	NULL	2	1.4292435	4	Drug	51	Male	Heroin
999_Imperative_4.wav	Imperative	NULL	2	2.148636	4	Drug	51	Male	Heroin
999_Interrogative_1_withNoise.wav	Interrogative	10	1	4.1865709	4	Drug	51	Male	Heroin
999_Neutral_4_withNoise.wav	Neutral	0	3	6.0327619	4	Drug	51	Male	Heroin
999_Imperative_2_withNoise.wav	Imperative	10	2	0.9887244	4	Drug	51	Male	Heroin
998_Neutral_4.wav	Neutral	NULL	3	2.1789538	4	Drug	51	Male	Heroin
998_Imperative_1_withNoise.wav	Imperative	10	2	1.5668257	4	Drug	51	Male	Heroin
998_Neutral_1.wav	Neutral	NULL	3	5.1007238	4	Drug	51	Male	Heroin
999_Imperative_3_withNoise.wav	Imperative	0	3	2.194147	4	Drug	51	Male	Heroin
998_Neutral_2_withNoise.wav	Neutral	10	3	5.2228329	4	Drug	51	Male	Heroin
998_Neutral_2.wav	Neutral	NULL	2	6.8740846	4	Drug	51	Male	Heroin
998_Imperative_4_withNoise.wav	Imperative	0	2	1.0977126	4	Drug	51	Male	Heroin
999_Neutral_3.wav	Neutral	NULL	3	4.5112064	4	Drug	51	Male	Heroin
999_Interrogative_2.wav	Interrogative	NULL	1	1.7400967	4	Drug	51	Male	Heroin
999_Neutral_4.wav	Neutral	NULL	2	3.6781561	4	Drug	51	Male	Heroin
999_Neutral_1.wav	Neutral	NULL	2	3.049064	4	Drug	51	Male	Heroin
998_Neutral_4_withNoise.wav	Neutral	0	3	3.5387999	4	Drug	51	Male	Heroin
998_Imperative_4.wav	Imperative	NULL	2	0.7213263	4	Drug	51	Male	Heroin
999_Interrogative_3_withNoise.wav	Interrogative	0	1	1.1563071	4	Drug	51	Male	Heroin
999_Neutral_1_withNoise.wav	Neutral	10	3	1.5030277	4	Drug	51	Male	Heroin
999_Imperative_1_withNoise.wav	Imperative	10	2	1.3315875	4	Drug	51	Male	Heroin
998_Interrogative_2_withNoise.wav	Interrogative	10	1	1.1982858	4	Drug	51	Male	Heroin
998_Neutral_3_withNoise.wav	Neutral	0	3	5.1465336	4	Drug	51	Male	Heroin
999_Imperative_1.wav	Imperative	NULL	2	1.3996136	4	Drug	51	Male	Heroin
999_Interrogative_4.wav	Interrogative	NULL	1	5.6172847	4	Drug	51	Male	Heroin
998_Imperative_2_withNoise.wav	Imperative	10	2	0.5662577	4	Drug	51	Male	Heroin
999_Imperative_3.wav	Imperative	NULL	3	2.3660984	4	Drug	51	Male	Heroin
998_Interrogative_2.wav	Interrogative	NULL	1	1.4383427	4	Drug	51	Male	Heroin
998_Interrogative_4.wav	Interrogative	NULL	1	1.1483419	4	Drug	51	Male	Heroin
998_Interrogative_1_withNoise.wav	Interrogative	10	1	1.0735444	4	Drug	51	Male	Heroin
999_Interrogative_1.wav	Interrogative	NULL	1	1.4131942	4	Drug	51	Male	Heroin
999_Imperative_2.wav	Imperative	NULL	2	1.3853555	4	Drug	51	Male	Heroin
998_Imperative_3_withNoise.wav	Imperative	0	2	1.2819454	4	Drug	51	Male	Heroin
998_Neutral_3.wav	Neutral	NULL	3	2.1348048	4	Drug	51	Male	Heroin
998_Interrogative_1.wav	Interrogative	NULL	1	1.1734702	4	Drug	51	Male	Heroin
998_Neutral_1_withNoise.wav	Neutral	10	3	1.7682551	4	Drug	51	Male	Heroin
999_Interrogative_3.wav	Interrogative	NULL	1	1.2499532	4	Drug	51	Male	Heroin
999_Imperative_4_withNoise.wav	Imperative	0	2	5.3946187	4	Drug	51	Male	Heroin
998_Interrogative_4_withNoise.wav	Interrogative	0	1	1.2036847	4	Drug	51	Male	Heroin
998_Interrogative_3.wav	Interrogative	NULL	1	0.9405062	4	Drug	51	Male	Heroin
999_Neutral_2.wav	Neutral	NULL	2	1.3774755	4	Drug	51	Male	Heroin
998_Interrogative_3_withNoise.wav	Interrogative	0	1	1.7194939	4	Drug	51	Male	Heroin
999_Neutral_2_withNoise.wav	Neutral	10	3	2.0782403	4	Drug	51	Male	Heroin
999_Interrogative_4_withNoise.wav	Interrogative	0	1	0.7256519	4	Drug	51	Male	Heroin
999_Interrogative_2_withNoise.wav	Interrogative	10	2	3.2866939	6	Drug	39	Male	Heroin
998_Imperative_3.wav	Imperative	NULL	2	6.1363862	6	Drug	39	Male	Heroin
999_Neutral_3_withNoise.wav	Neutral	0	2	9.9260329	6	Drug	39	Male	Heroin
998_Imperative_2.wav	Imperative	NULL	2	2.6570699	6	Drug	39	Male	Heroin
998_Imperative_1.wav	Imperative	NULL	2	3.3761232	6	Drug	39	Male	Heroin
999_Imperative_4.wav	Imperative	NULL	2	1.2190486	6	Drug	39	Male	Heroin
999_Interrogative_1_withNoise.wav	Interrogative	10	2	0.8952266	6	Drug	39	Male	Heroin
999_Neutral_4_withNoise.wav	Neutral	0	2	0.7074579	6	Drug	39	Male	Heroin
999_Imperative_2_withNoise.wav	Imperative	10	2	2.1000386	6	Drug	39	Male	Heroin
998_Neutral_4.wav	Neutral	NULL	2	0.8486871	6	Drug	39	Male	Heroin
998_Imperative_1_withNoise.wav	Imperative	10	2	1.5519353	6	Drug	39	Male	Heroin
998_Neutral_1.wav	Neutral	NULL	2	1.1152516	6	Drug	39	Male	Heroin
999_Imperative_3_withNoise.wav	Imperative	0	2	3.4921376	6	Drug	39	Male	Heroin
998_Neutral_2_withNoise.wav	Neutral	10	2	1.6366299	6	Drug	39	Male	Heroin
998_Neutral_2.wav	Neutral	NULL	2	-0.1331637	6	Drug	39	Male	Heroin
998_Imperative_4_withNoise.wav	Imperative	0	2	1.0973946	6	Drug	39	Male	Heroin
999_Neutral_3.wav	Neutral	NULL	r	7.9981473	6	Drug	39	Male	Heroin
999_Neutral_3.wav	Neutral	NULL	2	0.9706372	6	Drug	39	Male	Heroin
999_Interrogative_2.wav	Interrogative	NULL	2	3.0481275	6	Drug	39	Male	Heroin
999_Neutral_4.wav	Neutral	NULL	2	2.3330766	6	Drug	39	Male	Heroin
999_Neutral_1.wav	Neutral	NULL	2	0.21973	6	Drug	39	Male	Heroin
998_Neutral_4_withNoise.wav	Neutral	0	2	0.3347141	6	Drug	39	Male	Heroin
998_Imperative_4.wav	Imperative	NULL	2	0.7224106	6	Drug	39	Male	Heroin
999_Interrogative_3_withNoise.wav	Interrogative	0	2	0.9624015	6	Drug	39	Male	Heroin
999_Neutral_1_withNoise.wav	Neutral	10	2	0.9538592	6	Drug	39	Male	Heroin
999_Imperative_1_withNoise.wav	Imperative	10	2	1.219908	6	Drug	39	Male	Heroin
998_Interrogative_2_withNoise.wav	Interrogative	10	2	0.2965292	6	Drug	39	Male	Heroin
998_Neutral_3_withNoise.wav	Neutral	0	2	0.1537701	6	Drug	39	Male	Heroin
999_Imperative_1.wav	Imperative	NULL	2	1.9482975	6	Drug	39	Male	Heroin
999_Interrogative_4.wav	Interrogative	NULL	2	0.5958928	6	Drug	39	Male	Heroin
998_Imperative_2_withNoise.wav	Imperative	10	2	0.5487579	6	Drug	39	Male	Heroin
999_Imperative_3.wav	Imperative	NULL	2	4.3381245	6	Drug	39	Male	Heroin
998_Interrogative_2.wav	Interrogative	NULL	2	0.2434064	6	Drug	39	Male	Heroin
998_Interrogative_4.wav	Interrogative	NULL	2	0.104563	6	Drug	39	Male	Heroin
998_Interrogative_1_withNoise.wav	Interrogative	10	2	0.7167907	6	Drug	39	Male	Heroin
999_Interrogative_1.wav	Interrogative	NULL	2	0.5437181	6	Drug	39	Male	Heroin
999_Imperative_2.wav	Imperative	NULL	2	0.7195794	6	Drug	39	Male	Heroin
998_Imperative_3_withNoise.wav	Imperative	0	2	1.6037393	6	Drug	39	Male	Heroin
998_Neutral_3.wav	Neutral	NULL	2	0.1508672	6	Drug	39	Male	Heroin
998_Interrogative_1.wav	Interrogative	NULL	2	1.420587	6	Drug	39	Male	Heroin
998_Neutral_1_withNoise.wav	Neutral	10	2	0.3656004	6	Drug	39	Male	Heroin
999_Interrogative_3.wav	Interrogative	NULL	2	0.7620587	6	Drug	39	Male	Heroin
999_Imperative_4_withNoise.wav	Imperative	0	2	0.3970064	6	Drug	39	Male	Heroin
998_Interrogative_4_withNoise.wav	Interrogative	0	2	0.5455751	6	Drug	39	Male	Heroin
998_Interrogative_3.wav	Interrogative	NULL	2	0.1581995	6	Drug	39	Male	Heroin
999_Neutral_2.wav	Neutral	NULL	2	0.3323173	6	Drug	39	Male	Heroin
998_Interrogative_3_withNoise.wav	Interrogative	0	2	0.0374435	6	Drug	39	Male	Heroin
999_Neutral_2_withNoise.wav	Neutral	10	2	0.1388387	6	Drug	39	Male	Heroin
999_Interrogative_4_withNoise.wav	Interrogative	0	2	0.8656331	6	Drug	39	Male	Heroin
999_Interrogative_2_withNoise.wav	Interrogative	10	2	25.3138523	7	Drug	53	Male	Heroin
998_Imperative_3.wav	Imperative	NULL	2	4.735565	7	Drug	53	Male	Heroin
999_Neutral_3_withNoise.wav	Neutral	0	3	12.1736245	7	Drug	53	Male	Heroin
998_Imperative_2.wav	Imperative	NULL	4	13.7038284	7	Drug	53	Male	Heroin
998_Imperative_1.wav	Imperative	NULL	2	3.0996989	7	Drug	53	Male	Heroin
999_Imperative_4.wav	Imperative	NULL	2	2.0258488	7	Drug	53	Male	Heroin
999_Interrogative_1_withNoise.wav	Interrogative	10	2	2.2060745	7	Drug	53	Male	Heroin
999_Neutral_4_withNoise.wav	Neutral	0	2	2.9819884	7	Drug	53	Male	Heroin
999_Imperative_2_withNoise.wav	Imperative	10	2	1.143383	7	Drug	53	Male	Heroin
998_Neutral_4.wav	Neutral	NULL	2	2.1261418	7	Drug	53	Male	Heroin
998_Imperative_1_withNoise.wav	Imperative	10	2	1.4137999	7	Drug	53	Male	Heroin
998_Neutral_1.wav	Neutral	NULL	2	1.2953733	7	Drug	53	Male	Heroin
999_Imperative_3_withNoise.wav	Imperative	0	4	7.9851048	7	Drug	53	Male	Heroin
998_Neutral_2_withNoise.wav	Neutral	10	4	7.3335864	7	Drug	53	Male	Heroin
998_Neutral_2.wav	Neutral	NULL	4	4.5559919	7	Drug	53	Male	Heroin
998_Imperative_4_withNoise.wav	Imperative	0	2	1.1960337	7	Drug	53	Male	Heroin
999_Neutral_3.wav	Neutral	NULL	3	4.1041552	7	Drug	53	Male	Heroin
999_Interrogative_2.wav	Interrogative	NULL	2	0.6808189	7	Drug	53	Male	Heroin
999_Neutral_4.wav	Neutral	NULL	2	1.2353021	7	Drug	53	Male	Heroin
999_Neutral_1.wav	Neutral	NULL	2	1.7193059	7	Drug	53	Male	Heroin
998_Neutral_4_withNoise.wav	Neutral	0	2	0.5047143	7	Drug	53	Male	Heroin
998_Imperative_4.wav	Imperative	NULL	2	0.3365196	7	Drug	53	Male	Heroin
999_Interrogative_3_withNoise.wav	Interrogative	0	3	2.4220222	7	Drug	53	Male	Heroin
999_Neutral_1_withNoise.wav	Neutral	10	2	0.6666034	7	Drug	53	Male	Heroin
999_Imperative_1_withNoise.wav	Imperative	10	2	0.5389081	7	Drug	53	Male	Heroin
998_Interrogative_2_withNoise.wav	Interrogative	10	3	4.3444252	7	Drug	53	Male	Heroin
998_Neutral_3_withNoise.wav	Neutral	0	3	2.7242719	7	Drug	53	Male	Heroin
999_Imperative_1.wav	Imperative	NULL	2	0.8149804	7	Drug	53	Male	Heroin
999_Interrogative_4.wav	Interrogative	NULL	2	0.8008784	7	Drug	53	Male	Heroin
998_Imperative_2_withNoise.wav	Imperative	10	3	5.3161386	7	Drug	53	Male	Heroin
999_Imperative_3.wav	Imperative	NULL	3	0.6819429	7	Drug	53	Male	Heroin
998_Interrogative_2.wav	Interrogative	NULL	1	8.9855961	7	Drug	53	Male	Heroin
998_Interrogative_4.wav	Interrogative	NULL	2	1.2684794	7	Drug	53	Male	Heroin
998_Interrogative_1_withNoise.wav	Interrogative	10	4	5.8211472	7	Drug	53	Male	Heroin
999_Interrogative_1.wav	Interrogative	NULL	2	1.6015479	7	Drug	53	Male	Heroin
999_Imperative_2.wav	Imperative	NULL	2	0.7026188	7	Drug	53	Male	Heroin
998_Imperative_3_withNoise.wav	Imperative	0	3	1.1841099	7	Drug	53	Male	Heroin
998_Neutral_3.wav	Neutral	NULL	3	0.4404106	7	Drug	53	Male	Heroin
998_Interrogative_1.wav	Interrogative	NULL	1	7.0712153	7	Drug	53	Male	Heroin
998_Neutral_1_withNoise.wav	Neutral	10	3	6.2330528	7	Drug	53	Male	Heroin
999_Interrogative_3.wav	Interrogative	NULL	3	0.2285696	7	Drug	53	Male	Heroin
999_Imperative_4_withNoise.wav	Imperative	0	2	0.7517046	7	Drug	53	Male	Heroin
998_Interrogative_4_withNoise.wav	Interrogative	0	2	0.7879767	7	Drug	53	Male	Heroin
998_Interrogative_3.wav	Interrogative	NULL	2	3.1352035	7	Drug	53	Male	Heroin
999_Neutral_2.wav	Neutral	NULL	2	2.8868829	7	Drug	53	Male	Heroin
998_Interrogative_3_withNoise.wav	Interrogative	0	2	0.869129	7	Drug	53	Male	Heroin
999_Neutral_2_withNoise.wav	Neutral	10	2	0.215737	7	Drug	53	Male	Heroin
999_Interrogative_4_withNoise.wav	Interrogative	0	1	5.4412566	7	Drug	53	Male	Heroin
999_Interrogative_2_withNoise.wav	Interrogative	10	2	5.6953522	8	Drug	44	Male	Heroin
998_Imperative_3.wav	Imperative	NULL	2	2.401707	8	Drug	44	Male	Heroin
999_Neutral_3_withNoise.wav	Neutral	0	3	4.3197822	8	Drug	44	Male	Heroin
998_Imperative_2.wav	Imperative	NULL	2	1.6832063	8	Drug	44	Male	Heroin
998_Imperative_1.wav	Imperative	NULL	2	1.2750024	8	Drug	44	Male	Heroin
999_Imperative_4.wav	Imperative	NULL	3	0.9243675	8	Drug	44	Male	Heroin
999_Interrogative_1_withNoise.wav	Interrogative	10	3	4.7244518	8	Drug	44	Male	Heroin
999_Neutral_4_withNoise.wav	Neutral	0	3	1.0861247	8	Drug	44	Male	Heroin
999_Imperative_2_withNoise.wav	Imperative	10	3	6.0517143	8	Drug	44	Male	Heroin
998_Neutral_4.wav	Neutral	NULL	3	3.0141608	8	Drug	44	Male	Heroin
998_Imperative_1_withNoise.wav	Imperative	10	2	12.155108	8	Drug	44	Male	Heroin
998_Neutral_1.wav	Neutral	NULL	3	3.7498289	8	Drug	44	Male	Heroin
999_Imperative_3_withNoise.wav	Imperative	0	3	3.7751013	8	Drug	44	Male	Heroin
998_Neutral_2_withNoise.wav	Neutral	10	3	4.8527583	8	Drug	44	Male	Heroin
998_Neutral_2.wav	Neutral	NULL	3	2.0923477	8	Drug	44	Male	Heroin
998_Imperative_4_withNoise.wav	Imperative	0	2	3.6143728	8	Drug	44	Male	Heroin
999_Neutral_3.wav	Neutral	NULL	3	5.2061244	8	Drug	44	Male	Heroin
999_Interrogative_2.wav	Interrogative	NULL	3	8.9307688	8	Drug	44	Male	Heroin
999_Neutral_4.wav	Neutral	NULL	3	4.7326701	8	Drug	44	Male	Heroin
999_Neutral_1.wav	Neutral	NULL	3	1.5233502	8	Drug	44	Male	Heroin
998_Neutral_4_withNoise.wav	Neutral	0	3	3.019771	8	Drug	44	Male	Heroin
998_Imperative_4.wav	Imperative	NULL	2	2.0895756	8	Drug	44	Male	Heroin
999_Interrogative_3_withNoise.wav	Interrogative	0	1	2.4103374	8	Drug	44	Male	Heroin
999_Neutral_1_withNoise.wav	Neutral	10	3	3.3462371	8	Drug	44	Male	Heroin
999_Imperative_1_withNoise.wav	Imperative	10	2	1.9762501	8	Drug	44	Male	Heroin
998_Interrogative_2_withNoise.wav	Interrogative	10	1	2.3733435	8	Drug	44	Male	Heroin
998_Neutral_3_withNoise.wav	Neutral	0	3	4.0810757	8	Drug	44	Male	Heroin
999_Imperative_1.wav	Imperative	NULL	3	8.003925	8	Drug	44	Male	Heroin
999_Interrogative_4.wav	Interrogative	NULL	1	0.9160574	8	Drug	44	Male	Heroin
998_Imperative_2_withNoise.wav	Imperative	10	2	1.3529772	8	Drug	44	Male	Heroin
999_Imperative_3.wav	Imperative	NULL	3	3.5654575	8	Drug	44	Male	Heroin
998_Interrogative_2.wav	Interrogative	NULL	1	1.1031954	8	Drug	44	Male	Heroin
998_Interrogative_4.wav	Interrogative	NULL	3	7.30544	8	Drug	44	Male	Heroin
998_Interrogative_1_withNoise.wav	Interrogative	10	1	3.2830048	8	Drug	44	Male	Heroin
999_Interrogative_1.wav	Interrogative	NULL	3	4.1557718	8	Drug	44	Male	Heroin
999_Imperative_2.wav	Imperative	NULL	2	1.2996369	8	Drug	44	Male	Heroin
998_Imperative_3_withNoise.wav	Imperative	0	2	0.9499372	8	Drug	44	Male	Heroin
998_Neutral_3.wav	Neutral	NULL	3	1.3643454	8	Drug	44	Male	Heroin
998_Interrogative_1.wav	Interrogative	NULL	1	2.1494761	8	Drug	44	Male	Heroin
998_Neutral_1_withNoise.wav	Neutral	10	3	2.5968418	8	Drug	44	Male	Heroin
999_Interrogative_3.wav	Interrogative	NULL	1	1.0697977	8	Drug	44	Male	Heroin
999_Imperative_4_withNoise.wav	Imperative	0	3	2.2194133	8	Drug	44	Male	Heroin
998_Interrogative_4_withNoise.wav	Interrogative	0	3	4.2257908	8	Drug	44	Male	Heroin
998_Interrogative_3.wav	Interrogative	NULL	3	1.1366128	8	Drug	44	Male	Heroin
999_Neutral_2.wav	Neutral	NULL	3	1.9620626	8	Drug	44	Male	Heroin
998_Interrogative_3_withNoise.wav	Interrogative	0	1	1.0789222	8	Drug	44	Male	Heroin
999_Neutral_2_withNoise.wav	Neutral	10	3	0.7865362	8	Drug	44	Male	Heroin
999_Interrogative_4_withNoise.wav	Interrogative	0	1	1.1103176	8	Drug	44	Male	Heroin
999_Interrogative_2_withNoise.wav	Interrogative	10	r	5.5872689	9	Drug	44	Male	Heroin
999_Interrogative_2_withNoise.wav	Interrogative	10	4	7.3019821	9	Drug	44	Male	Heroin
998_Imperative_3.wav	Imperative	NULL	r	5.9484023	9	Drug	44	Male	Heroin
998_Imperative_3.wav	Imperative	NULL	4	3.0989953	9	Drug	44	Male	Heroin
999_Neutral_3_withNoise.wav	Neutral	0	r	5.7614174	9	Drug	44	Male	Heroin
999_Neutral_3_withNoise.wav	Neutral	0	4	6.9208808	9	Drug	44	Male	Heroin
998_Imperative_2.wav	Imperative	NULL	r	12.5426354	9	Drug	44	Male	Heroin
998_Imperative_2.wav	Imperative	NULL	2	2.6050979	9	Drug	44	Male	Heroin
998_Imperative_1.wav	Imperative	NULL	r	8.0598753	9	Drug	44	Male	Heroin
998_Imperative_1.wav	Imperative	NULL	2	2.268667	9	Drug	44	Male	Heroin
999_Imperative_4.wav	Imperative	NULL	2	2.2896925	9	Drug	44	Male	Heroin
999_Interrogative_1_withNoise.wav	Interrogative	10	3	6.0381077	9	Drug	44	Male	Heroin
999_Neutral_4_withNoise.wav	Neutral	0	r	4.9817126	9	Drug	44	Male	Heroin
999_Neutral_4_withNoise.wav	Neutral	0	1	5.3898716	9	Drug	44	Male	Heroin
999_Imperative_2_withNoise.wav	Imperative	10	2	2.0611456	9	Drug	44	Male	Heroin
998_Neutral_4.wav	Neutral	NULL	3	4.4724572	9	Drug	44	Male	Heroin
998_Imperative_1_withNoise.wav	Imperative	10	3	3.0595488	9	Drug	44	Male	Heroin
998_Neutral_1.wav	Neutral	NULL	3	3.8161917	9	Drug	44	Male	Heroin
999_Imperative_3_withNoise.wav	Imperative	0	3	12.9945278	9	Drug	44	Male	Heroin
998_Neutral_2_withNoise.wav	Neutral	10	4	4.0980181	9	Drug	44	Male	Heroin
998_Neutral_2.wav	Neutral	NULL	3	0.2483291	9	Drug	44	Male	Heroin
998_Imperative_4_withNoise.wav	Imperative	0	r	4.5999096	9	Drug	44	Male	Heroin
998_Imperative_4_withNoise.wav	Imperative	0	r	26.4251314	9	Drug	44	Male	Heroin
998_Imperative_4_withNoise.wav	Imperative	0	r	5.9547687	9	Drug	44	Male	Heroin
998_Imperative_4_withNoise.wav	Imperative	0	4	3.661908	9	Drug	44	Male	Heroin
999_Neutral_3.wav	Neutral	NULL	3	12.689761	9	Drug	44	Male	Heroin
999_Interrogative_2.wav	Interrogative	NULL	4	2.7663091	9	Drug	44	Male	Heroin
999_Neutral_4.wav	Neutral	NULL	2	1.6918829	9	Drug	44	Male	Heroin
999_Neutral_1.wav	Neutral	NULL	1	4.2489809	9	Drug	44	Male	Heroin
998_Neutral_4_withNoise.wav	Neutral	0	1	0.3855409	9	Drug	44	Male	Heroin
998_Imperative_4.wav	Imperative	NULL	2	0.8381062	9	Drug	44	Male	Heroin
999_Interrogative_3_withNoise.wav	Interrogative	0	2	0.5641039	9	Drug	44	Male	Heroin
999_Neutral_1_withNoise.wav	Neutral	10	3	1.9801258	9	Drug	44	Male	Heroin
999_Imperative_1_withNoise.wav	Imperative	10	1	1.1152958	9	Drug	44	Male	Heroin
998_Interrogative_2_withNoise.wav	Interrogative	10	r	2.3638021	9	Drug	44	Male	Heroin
998_Interrogative_2_withNoise.wav	Interrogative	10	3	0.5541638	9	Drug	44	Male	Heroin
998_Neutral_3_withNoise.wav	Neutral	0	2	4.1419696	9	Drug	44	Male	Heroin
999_Imperative_1.wav	Imperative	NULL	3	3.4695233	9	Drug	44	Male	Heroin
999_Interrogative_4.wav	Interrogative	NULL	2	5.2149331	9	Drug	44	Male	Heroin
998_Imperative_2_withNoise.wav	Imperative	10	2	7.3667028	9	Drug	44	Male	Heroin
999_Imperative_3.wav	Imperative	NULL	3	1.9143813	9	Drug	44	Male	Heroin
998_Interrogative_2.wav	Interrogative	NULL	3	0.5092642	9	Drug	44	Male	Heroin
998_Interrogative_4.wav	Interrogative	NULL	4	2.1005211	9	Drug	44	Male	Heroin
998_Interrogative_1_withNoise.wav	Interrogative	10	2	0.7382233	9	Drug	44	Male	Heroin
999_Interrogative_1.wav	Interrogative	NULL	3	0.3948044	9	Drug	44	Male	Heroin
999_Imperative_2.wav	Imperative	NULL	1	3.4085237	9	Drug	44	Male	Heroin
998_Imperative_3_withNoise.wav	Imperative	0	4	5.1216289	9	Drug	44	Male	Heroin
998_Neutral_3.wav	Neutral	NULL	3	0.607319	9	Drug	44	Male	Heroin
998_Interrogative_1.wav	Interrogative	NULL	3	10.6894999	9	Drug	44	Male	Heroin
998_Neutral_1_withNoise.wav	Neutral	10	2	1.3358823	9	Drug	44	Male	Heroin
999_Interrogative_3.wav	Interrogative	NULL	1	0.6696565	9	Drug	44	Male	Heroin
999_Imperative_4_withNoise.wav	Imperative	0	2	1.2318258	9	Drug	44	Male	Heroin
998_Interrogative_4_withNoise.wav	Interrogative	0	3	0.9478057	9	Drug	44	Male	Heroin
998_Interrogative_3.wav	Interrogative	NULL	4	3.5056978	9	Drug	44	Male	Heroin
999_Neutral_2.wav	Neutral	NULL	3	0.7983486	9	Drug	44	Male	Heroin
998_Interrogative_3_withNoise.wav	Interrogative	0	2	2.6804484	9	Drug	44	Male	Heroin
999_Neutral_2_withNoise.wav	Neutral	10	3	1.1280221	9	Drug	44	Male	Heroin
999_Interrogative_4_withNoise.wav	Interrogative	0	3	1.2436113	9	Drug	44	Male	Heroin
999_Interrogative_2_withNoise.wav	Interrogative	10	1	2.6876503	1	Normal	26	Male	None
998_Imperative_3.wav	Imperative	NULL	2	1.2445826	1	Normal	26	Male	None
999_Neutral_3_withNoise.wav	Neutral	0	3	1.1707514	1	Normal	26	Male	None
998_Imperative_2.wav	Imperative	NULL	2	0.8893465	1	Normal	26	Male	None
998_Imperative_1.wav	Imperative	NULL	2	0.7660332	1	Normal	26	Male	None
999_Imperative_4.wav	Imperative	NULL	3	7.4579276	1	Normal	26	Male	None
999_Interrogative_1_withNoise.wav	Interrogative	10	1	1.0084921	1	Normal	26	Male	None
999_Neutral_4_withNoise.wav	Neutral	0	3	0.3881827	1	Normal	26	Male	None
999_Imperative_2_withNoise.wav	Imperative	10	2	0.1425354	1	Normal	26	Male	None
998_Neutral_4.wav	Neutral	NULL	3	0.5898956	1	Normal	26	Male	None
998_Imperative_1_withNoise.wav	Imperative	10	2	0.4155554	1	Normal	26	Male	None
998_Neutral_1.wav	Neutral	NULL	3	0.2857002	1	Normal	26	Male	None
999_Imperative_3_withNoise.wav	Imperative	0	3	0.5671897	1	Normal	26	Male	None
998_Neutral_2_withNoise.wav	Neutral	10	3	0.1504241	1	Normal	26	Male	None
998_Neutral_2.wav	Neutral	NULL	3	0.3581065	1	Normal	26	Male	None
998_Imperative_4_withNoise.wav	Imperative	0	2	0.144693	1	Normal	26	Male	None
999_Neutral_3.wav	Neutral	NULL	3	0.2761054	1	Normal	26	Male	None
999_Interrogative_2.wav	Interrogative	NULL	1	0.3034362	1	Normal	26	Male	None
999_Neutral_4.wav	Neutral	NULL	3	0.1638243	1	Normal	26	Male	None
999_Neutral_1.wav	Neutral	NULL	3	0.4457094	1	Normal	26	Male	None
998_Neutral_4_withNoise.wav	Neutral	0	3	0.7221843	1	Normal	26	Male	None
998_Imperative_4.wav	Imperative	NULL	2	0.1002265	1	Normal	26	Male	None
999_Interrogative_3_withNoise.wav	Interrogative	0	1	0.3051792	1	Normal	26	Male	None
999_Neutral_1_withNoise.wav	Neutral	10	3	0.2744267	1	Normal	26	Male	None
999_Imperative_1_withNoise.wav	Imperative	10	2	0.4428895	1	Normal	26	Male	None
998_Interrogative_2_withNoise.wav	Interrogative	10	1	0.4228239	1	Normal	26	Male	None
998_Neutral_3_withNoise.wav	Neutral	0	3	0.2479167	1	Normal	26	Male	None
999_Imperative_1.wav	Imperative	NULL	2	0.6519717	1	Normal	26	Male	None
999_Interrogative_4.wav	Interrogative	NULL	1	0.2692473	1	Normal	26	Male	None
998_Imperative_2_withNoise.wav	Imperative	10	2	1.1229334	1	Normal	26	Male	None
999_Imperative_3.wav	Imperative	NULL	3	0.4842679	1	Normal	26	Male	None
998_Interrogative_2.wav	Interrogative	NULL	1	0.3414859	1	Normal	26	Male	None
998_Interrogative_4.wav	Interrogative	NULL	1	0.328658	1	Normal	26	Male	None
998_Interrogative_1_withNoise.wav	Interrogative	10	1	0.167783	1	Normal	26	Male	None
999_Interrogative_1.wav	Interrogative	NULL	1	0.8963102	1	Normal	26	Male	None
999_Imperative_2.wav	Imperative	NULL	2	1.0658092	1	Normal	26	Male	None
998_Imperative_3_withNoise.wav	Imperative	0	2	0.4440085	1	Normal	26	Male	None
998_Neutral_3.wav	Neutral	NULL	3	0.104796	1	Normal	26	Male	None
998_Interrogative_1.wav	Interrogative	NULL	1	-0.0223482	1	Normal	26	Male	None
998_Neutral_1_withNoise.wav	Neutral	10	3	0.2735587	1	Normal	26	Male	None
999_Interrogative_3.wav	Interrogative	NULL	1	0.0901689	1	Normal	26	Male	None
999_Imperative_4_withNoise.wav	Imperative	0	2	2.7914933	1	Normal	26	Male	None
998_Interrogative_4_withNoise.wav	Interrogative	0	1	0.2659642	1	Normal	26	Male	None
998_Interrogative_3.wav	Interrogative	NULL	1	0.2352745	1	Normal	26	Male	None
999_Neutral_2.wav	Neutral	NULL	3	0.1847548	1	Normal	26	Male	None
998_Interrogative_3_withNoise.wav	Interrogative	0	1	0.2800899	1	Normal	26	Male	None
999_Neutral_2_withNoise.wav	Neutral	10	3	0.5203899	1	Normal	26	Male	None
999_Interrogative_4_withNoise.wav	Interrogative	0	1	0.2216951	1	Normal	26	Male	None
999_Interrogative_2_withNoise.wav	Interrogative	10	1	7.103495	10	Normal	48	Male	None
998_Imperative_3.wav	Imperative	NULL	3	7.8114204	10	Normal	48	Male	None
999_Neutral_3_withNoise.wav	Neutral	0	4	14.5306049	10	Normal	48	Male	None
998_Imperative_2.wav	Imperative	NULL	2	5.941304	10	Normal	48	Male	None
998_Imperative_1.wav	Imperative	NULL	2	2.3626059	10	Normal	48	Male	None
999_Imperative_4.wav	Imperative	NULL	2	2.9732908	10	Normal	48	Male	None
999_Interrogative_1_withNoise.wav	Interrogative	10	1	4.8817824	10	Normal	48	Male	None
999_Neutral_4_withNoise.wav	Neutral	0	3	4.1955875	10	Normal	48	Male	None
999_Imperative_2_withNoise.wav	Imperative	10	2	1.9823285	10	Normal	48	Male	None
998_Neutral_4.wav	Neutral	NULL	3	4.49506	10	Normal	48	Male	None
998_Imperative_1_withNoise.wav	Imperative	10	2	2.4506714	10	Normal	48	Male	None
998_Neutral_1.wav	Neutral	NULL	3	4.1449228	10	Normal	48	Male	None
999_Imperative_3_withNoise.wav	Imperative	0	3	5.2202986	10	Normal	48	Male	None
998_Neutral_2_withNoise.wav	Neutral	10	3	2.5406483	10	Normal	48	Male	None
998_Neutral_2.wav	Neutral	NULL	3	6.8751009	10	Normal	48	Male	None
998_Imperative_4_withNoise.wav	Imperative	0	2	5.150993	10	Normal	48	Male	None
999_Neutral_3.wav	Neutral	NULL	3	2.9102765	10	Normal	48	Male	None
999_Interrogative_2.wav	Interrogative	NULL	1	2.297357	10	Normal	48	Male	None
999_Neutral_4.wav	Neutral	NULL	3	1.9463324	10	Normal	48	Male	None
999_Neutral_1.wav	Neutral	NULL	3	2.4618176	10	Normal	48	Male	None
998_Neutral_4_withNoise.wav	Neutral	0	3	2.0501695	10	Normal	48	Male	None
998_Imperative_4.wav	Imperative	NULL	2	1.3876467	10	Normal	48	Male	None
999_Interrogative_3_withNoise.wav	Interrogative	0	1	2.4883439	10	Normal	48	Male	None
999_Neutral_1_withNoise.wav	Neutral	10	3	3.3770469	10	Normal	48	Male	None
999_Imperative_1_withNoise.wav	Imperative	10	2	2.5400809	10	Normal	48	Male	None
998_Interrogative_2_withNoise.wav	Interrogative	10	1	1.4305271	10	Normal	48	Male	None
998_Neutral_3_withNoise.wav	Neutral	0	3	2.1660728	10	Normal	48	Male	None
999_Imperative_1.wav	Imperative	NULL	4	10.3287216	10	Normal	48	Male	None
999_Interrogative_4.wav	Interrogative	NULL	1	1.1744727	10	Normal	48	Male	None
998_Imperative_2_withNoise.wav	Imperative	10	2	2.0356122	10	Normal	48	Male	None
999_Imperative_3.wav	Imperative	NULL	3	2.973675	10	Normal	48	Male	None
998_Interrogative_2.wav	Interrogative	NULL	1	1.2066625	10	Normal	48	Male	None
998_Interrogative_4.wav	Interrogative	NULL	1	2.0345237	10	Normal	48	Male	None
998_Interrogative_1_withNoise.wav	Interrogative	10	1	1.2894815	10	Normal	48	Male	None
999_Interrogative_1.wav	Interrogative	NULL	1	1.8080447	10	Normal	48	Male	None
999_Imperative_2.wav	Imperative	NULL	2	1.1983804	10	Normal	48	Male	None
998_Imperative_3_withNoise.wav	Imperative	0	2	3.4685096	10	Normal	48	Male	None
998_Neutral_3.wav	Neutral	NULL	3	1.9340874	10	Normal	48	Male	None
998_Interrogative_1.wav	Interrogative	NULL	1	1.4946803	10	Normal	48	Male	None
998_Neutral_1_withNoise.wav	Neutral	10	3	1.5182037	10	Normal	48	Male	None
999_Interrogative_3.wav	Interrogative	NULL	1	1.1105658	10	Normal	48	Male	None
999_Imperative_4_withNoise.wav	Imperative	0	2	2.6003389	10	Normal	48	Male	None
998_Interrogative_4_withNoise.wav	Interrogative	0	1	1.1896659	10	Normal	48	Male	None
998_Interrogative_3.wav	Interrogative	NULL	1	1.1839849	10	Normal	48	Male	None
999_Neutral_2.wav	Neutral	NULL	2	1.6557493	10	Normal	48	Male	None
998_Interrogative_3_withNoise.wav	Interrogative	0	1	1.7460619	10	Normal	48	Male	None
999_Neutral_2_withNoise.wav	Neutral	10	2	1.7152512	10	Normal	48	Male	None
999_Interrogative_4_withNoise.wav	Interrogative	0	1	1.0539196	10	Normal	48	Male	None
999_Interrogative_2_withNoise.wav	Interrogative	10	3	7.3930308	11	Normal	53	Male	None
998_Imperative_3.wav	Imperative	NULL	2	7.3094447	11	Normal	53	Male	None
999_Neutral_3_withNoise.wav	Neutral	0	1	1.4698705	11	Normal	53	Male	None
998_Imperative_2.wav	Imperative	NULL	2	2.4158307	11	Normal	53	Male	None
998_Imperative_1.wav	Imperative	NULL	2	1.3106289	11	Normal	53	Male	None
999_Imperative_4.wav	Imperative	NULL	1	0.9301394	11	Normal	53	Male	None
999_Interrogative_1_withNoise.wav	Interrogative	10	1	1.7899974	11	Normal	53	Male	None
999_Neutral_4_withNoise.wav	Neutral	0	1	0.9070529	11	Normal	53	Male	None
999_Imperative_2_withNoise.wav	Imperative	10	2	0.8932177	11	Normal	53	Male	None
998_Neutral_4.wav	Neutral	NULL	3	2.7005459	11	Normal	53	Male	None
998_Imperative_1_withNoise.wav	Imperative	10	2	3.0273204	11	Normal	53	Male	None
998_Neutral_1.wav	Neutral	NULL	3	3.2345316	11	Normal	53	Male	None
999_Imperative_3_withNoise.wav	Imperative	0	1	1.3240803	11	Normal	53	Male	None
998_Neutral_2_withNoise.wav	Neutral	10	3	1.4579596	11	Normal	53	Male	None
998_Neutral_2.wav	Neutral	NULL	3	1.8696043	11	Normal	53	Male	None
998_Imperative_4_withNoise.wav	Imperative	0	2	0.9055855	11	Normal	53	Male	None
999_Neutral_3.wav	Neutral	NULL	1	0.6218876	11	Normal	53	Male	None
999_Interrogative_2.wav	Interrogative	NULL	3	1.6951452	11	Normal	53	Male	None
999_Neutral_4.wav	Neutral	NULL	3	1.3415714	11	Normal	53	Male	None
999_Neutral_1.wav	Neutral	NULL	3	3.0201845	11	Normal	53	Male	None
998_Neutral_4_withNoise.wav	Neutral	0	1	2.0740063	11	Normal	53	Male	None
998_Imperative_4.wav	Imperative	NULL	2	0.4930271	11	Normal	53	Male	None
999_Interrogative_3_withNoise.wav	Interrogative	0	1	1.3423283	11	Normal	53	Male	None
999_Neutral_1_withNoise.wav	Neutral	10	3	1.6926531	11	Normal	53	Male	None
999_Imperative_1_withNoise.wav	Imperative	10	2	0.7370175	11	Normal	53	Male	None
998_Interrogative_2_withNoise.wav	Interrogative	10	1	1.1886243	11	Normal	53	Male	None
998_Neutral_3_withNoise.wav	Neutral	0	3	2.4395872	11	Normal	53	Male	None
999_Imperative_1.wav	Imperative	NULL	2	0.6200227	11	Normal	53	Male	None
999_Interrogative_4.wav	Interrogative	NULL	3	1.2692543	11	Normal	53	Male	None
998_Imperative_2_withNoise.wav	Imperative	10	2	3.0765224	11	Normal	53	Male	None
999_Imperative_3.wav	Imperative	NULL	3	1.2392189	11	Normal	53	Male	None
998_Interrogative_2.wav	Interrogative	NULL	1	0.7179426	11	Normal	53	Male	None
998_Interrogative_4.wav	Interrogative	NULL	1	0.5097527	11	Normal	53	Male	None
998_Interrogative_1_withNoise.wav	Interrogative	10	1	2.0425492	11	Normal	53	Male	None
999_Interrogative_1.wav	Interrogative	NULL	1	1.5446609	11	Normal	53	Male	None
999_Imperative_2.wav	Imperative	NULL	2	3.4555594	11	Normal	53	Male	None
998_Imperative_3_withNoise.wav	Imperative	0	3	2.199915	11	Normal	53	Male	None
998_Neutral_3.wav	Neutral	NULL	1	1.9442992	11	Normal	53	Male	None
998_Interrogative_1.wav	Interrogative	NULL	1	1.31702	11	Normal	53	Male	None
998_Neutral_1_withNoise.wav	Neutral	10	1	1.1968027	11	Normal	53	Male	None
999_Interrogative_3.wav	Interrogative	NULL	1	1.2968309	11	Normal	53	Male	None
999_Imperative_4_withNoise.wav	Imperative	0	1	3.8444693	11	Normal	53	Male	None
998_Interrogative_4_withNoise.wav	Interrogative	0	3	4.4922015	11	Normal	53	Male	None
998_Interrogative_3.wav	Interrogative	NULL	1	2.074136	11	Normal	53	Male	None
999_Neutral_2.wav	Neutral	NULL	3	2.3640019	11	Normal	53	Male	None
998_Interrogative_3_withNoise.wav	Interrogative	0	1	1.2668073	11	Normal	53	Male	None
999_Neutral_2_withNoise.wav	Neutral	10	2	1.5593151	11	Normal	53	Male	None
999_Interrogative_4_withNoise.wav	Interrogative	0	1	2.0290727	11	Normal	53	Male	None
999_Interrogative_2_withNoise.wav	Interrogative	10	2	1.7443139	12	Normal	28	Male	None
998_Imperative_3.wav	Imperative	NULL	3	5.8625673	12	Normal	28	Male	None
999_Neutral_3_withNoise.wav	Neutral	0	3	4.064759	12	Normal	28	Male	None
998_Imperative_2.wav	Imperative	NULL	3	5.2768961	12	Normal	28	Male	None
998_Imperative_1.wav	Imperative	NULL	3	3.9243845	12	Normal	28	Male	None
999_Imperative_4.wav	Imperative	NULL	2	3.8185754	12	Normal	28	Male	None
999_Interrogative_1_withNoise.wav	Interrogative	10	2	1.9965952	12	Normal	28	Male	None
999_Neutral_4_withNoise.wav	Neutral	0	2	2.0693216	12	Normal	28	Male	None
999_Imperative_2_withNoise.wav	Imperative	10	2	0.5351612	12	Normal	28	Male	None
998_Neutral_4.wav	Neutral	NULL	3	1.814955	12	Normal	28	Male	None
998_Imperative_1_withNoise.wav	Imperative	10	3	4.3922288	12	Normal	28	Male	None
998_Neutral_1.wav	Neutral	NULL	3	1.8402331	12	Normal	28	Male	None
999_Imperative_3_withNoise.wav	Imperative	0	3	2.8092937	12	Normal	28	Male	None
998_Neutral_2_withNoise.wav	Neutral	10	3	0.8555184	12	Normal	28	Male	None
998_Neutral_2.wav	Neutral	NULL	3	0.2467787	12	Normal	28	Male	None
998_Imperative_4_withNoise.wav	Imperative	0	2	0.6602602	12	Normal	28	Male	None
999_Neutral_3.wav	Neutral	NULL	3	3.5715962	12	Normal	28	Male	None
999_Interrogative_2.wav	Interrogative	NULL	2	2.8817363	12	Normal	28	Male	None
999_Neutral_4.wav	Neutral	NULL	2	3.1751382	12	Normal	28	Male	None
999_Neutral_1.wav	Neutral	NULL	2	1.3969617	12	Normal	28	Male	None
998_Neutral_4_withNoise.wav	Neutral	0	2	2.3994056	12	Normal	28	Male	None
998_Imperative_4.wav	Imperative	NULL	2	0.2597933	12	Normal	28	Male	None
999_Interrogative_3_withNoise.wav	Interrogative	0	1	3.5161532	12	Normal	28	Male	None
999_Neutral_1_withNoise.wav	Neutral	10	2	2.2269407	12	Normal	28	Male	None
999_Imperative_1_withNoise.wav	Imperative	10	2	0.6581648	12	Normal	28	Male	None
998_Interrogative_2_withNoise.wav	Interrogative	10	3	0.2577929	12	Normal	28	Male	None
998_Neutral_3_withNoise.wav	Neutral	0	3	2.9138152	12	Normal	28	Male	None
999_Imperative_1.wav	Imperative	NULL	2	3.6307524	12	Normal	28	Male	None
999_Interrogative_4.wav	Interrogative	NULL	1	0.9521474	12	Normal	28	Male	None
998_Imperative_2_withNoise.wav	Imperative	10	3	1.4711123	12	Normal	28	Male	None
999_Imperative_3.wav	Imperative	NULL	3	2.8323299	12	Normal	28	Male	None
998_Interrogative_2.wav	Interrogative	NULL	1	0.7369974	12	Normal	28	Male	None
998_Interrogative_4.wav	Interrogative	NULL	1	0.4260687	12	Normal	28	Male	None
998_Interrogative_1_withNoise.wav	Interrogative	10	1	0.1678219	12	Normal	28	Male	None
999_Interrogative_1.wav	Interrogative	NULL	1	0.6722928	12	Normal	28	Male	None
999_Imperative_2.wav	Imperative	NULL	2	0.543744	12	Normal	28	Male	None
998_Imperative_3_withNoise.wav	Imperative	0	3	1.2409059	12	Normal	28	Male	None
998_Neutral_3.wav	Neutral	NULL	3	0.5224802	12	Normal	28	Male	None
998_Interrogative_1.wav	Interrogative	NULL	1	0.2355465	12	Normal	28	Male	None
998_Neutral_1_withNoise.wav	Neutral	10	1	-0.0623449	12	Normal	28	Male	None
999_Interrogative_3.wav	Interrogative	NULL	1	0.3505972	12	Normal	28	Male	None
999_Imperative_4_withNoise.wav	Imperative	0	3	1.2923274	12	Normal	28	Male	None
998_Interrogative_4_withNoise.wav	Interrogative	0	3	0.8023532	12	Normal	28	Male	None
998_Interrogative_3.wav	Interrogative	NULL	3	-0.0111108	12	Normal	28	Male	None
999_Neutral_2.wav	Neutral	NULL	2	0.9861773	12	Normal	28	Male	None
998_Interrogative_3_withNoise.wav	Interrogative	0	1	0.2739249	12	Normal	28	Male	None
999_Neutral_2_withNoise.wav	Neutral	10	2	0.5987432	12	Normal	28	Male	None
999_Interrogative_4_withNoise.wav	Interrogative	0	1	0.323446	12	Normal	28	Male	None
999_Interrogative_2_withNoise.wav	Interrogative	10	2	1.8190803	13	Normal	29	Male	None
998_Imperative_3.wav	Imperative	NULL	2	2.6548139	13	Normal	29	Male	None
999_Neutral_3_withNoise.wav	Neutral	0	3	1.6412762	13	Normal	29	Male	None
998_Imperative_2.wav	Imperative	NULL	2	0.784222	13	Normal	29	Male	None
998_Imperative_1.wav	Imperative	NULL	2	2.8798285	13	Normal	29	Male	None
999_Imperative_4.wav	Imperative	NULL	2	0.6187405	13	Normal	29	Male	None
999_Interrogative_1_withNoise.wav	Interrogative	10	2	0.4448876	13	Normal	29	Male	None
999_Neutral_4_withNoise.wav	Neutral	0	3	2.4899704	13	Normal	29	Male	None
999_Imperative_2_withNoise.wav	Imperative	10	2	0.4592537	13	Normal	29	Male	None
998_Neutral_4.wav	Neutral	NULL	3	4.0314763	13	Normal	29	Male	None
998_Imperative_1_withNoise.wav	Imperative	10	2	1.024921	13	Normal	29	Male	None
998_Neutral_1.wav	Neutral	NULL	3	2.8671366	13	Normal	29	Male	None
999_Imperative_3_withNoise.wav	Imperative	0	3	2.0211027	13	Normal	29	Male	None
998_Neutral_2_withNoise.wav	Neutral	10	3	0.2663492	13	Normal	29	Male	None
998_Neutral_2.wav	Neutral	NULL	3	0.2756995	13	Normal	29	Male	None
998_Imperative_4_withNoise.wav	Imperative	0	2	0.1794648	13	Normal	29	Male	None
999_Neutral_3.wav	Neutral	NULL	3	4.7461829	13	Normal	29	Male	None
999_Interrogative_2.wav	Interrogative	NULL	1	2.3786051	13	Normal	29	Male	None
999_Neutral_4.wav	Neutral	NULL	3	1.2325261	13	Normal	29	Male	None
999_Neutral_1.wav	Neutral	NULL	3	0.8430823	13	Normal	29	Male	None
998_Neutral_4_withNoise.wav	Neutral	0	3	0.1682371	13	Normal	29	Male	None
998_Imperative_4.wav	Imperative	NULL	2	0.0789325	13	Normal	29	Male	None
999_Interrogative_3_withNoise.wav	Interrogative	0	1	0.4697833	13	Normal	29	Male	None
999_Neutral_1_withNoise.wav	Neutral	10	3	0.8551046	13	Normal	29	Male	None
999_Imperative_1_withNoise.wav	Imperative	10	2	1.1418834	13	Normal	29	Male	None
998_Interrogative_2_withNoise.wav	Interrogative	10	1	0.7576942	13	Normal	29	Male	None
998_Neutral_3_withNoise.wav	Neutral	0	3	1.9044713	13	Normal	29	Male	None
999_Imperative_1.wav	Imperative	NULL	2	0.9454519	13	Normal	29	Male	None
999_Interrogative_4.wav	Interrogative	NULL	1	0.1981375	13	Normal	29	Male	None
998_Imperative_2_withNoise.wav	Imperative	10	2	0.0693652	13	Normal	29	Male	None
999_Imperative_3.wav	Imperative	NULL	3	1.125385	13	Normal	29	Male	None
998_Interrogative_2.wav	Interrogative	NULL	1	0.5281449	13	Normal	29	Male	None
998_Interrogative_4.wav	Interrogative	NULL	1	1.6281533	13	Normal	29	Male	None
998_Interrogative_1_withNoise.wav	Interrogative	10	1	0.5387638	13	Normal	29	Male	None
999_Interrogative_1.wav	Interrogative	NULL	1	1.8923721	13	Normal	29	Male	None
999_Imperative_2.wav	Imperative	NULL	2	0.2958684	13	Normal	29	Male	None
998_Imperative_3_withNoise.wav	Imperative	0	2	0.5684145	13	Normal	29	Male	None
998_Neutral_3.wav	Neutral	NULL	1	0.7977396	13	Normal	29	Male	None
998_Interrogative_1.wav	Interrogative	NULL	1	1.5263817	13	Normal	29	Male	None
998_Neutral_1_withNoise.wav	Neutral	10	3	0.812765	13	Normal	29	Male	None
999_Interrogative_3.wav	Interrogative	NULL	1	1.3288739	13	Normal	29	Male	None
999_Imperative_4_withNoise.wav	Imperative	0	3	1.3530891	13	Normal	29	Male	None
998_Interrogative_4_withNoise.wav	Interrogative	0	1	0.4782022	13	Normal	29	Male	None
998_Interrogative_3.wav	Interrogative	NULL	1	0.0919339	13	Normal	29	Male	None
999_Neutral_2.wav	Neutral	NULL	2	5.6915777	13	Normal	29	Male	None
998_Interrogative_3_withNoise.wav	Interrogative	0	1	0.85374	13	Normal	29	Male	None
999_Neutral_2_withNoise.wav	Neutral	10	3	1.4584288	13	Normal	29	Male	None
999_Interrogative_4_withNoise.wav	Interrogative	0	1	0.4382997	13	Normal	29	Male	None
999_Interrogative_2_withNoise.wav	Interrogative	10	1	4.9588375	14	Normal	57	Male	None
998_Imperative_3.wav	Imperative	NULL	3	5.8138508	14	Normal	57	Male	None
999_Neutral_3_withNoise.wav	Neutral	0	3	3.1118832	14	Normal	57	Male	None
998_Imperative_2.wav	Imperative	NULL	2	4.5499274	14	Normal	57	Male	None
998_Imperative_1.wav	Imperative	NULL	2	2.6334138	14	Normal	57	Male	None
999_Imperative_4.wav	Imperative	NULL	3	1.782615	14	Normal	57	Male	None
999_Interrogative_1_withNoise.wav	Interrogative	10	1	2.2122069	14	Normal	57	Male	None
999_Neutral_4_withNoise.wav	Neutral	0	3	1.4359625	14	Normal	57	Male	None
999_Imperative_2_withNoise.wav	Imperative	10	2	1.2911543	14	Normal	57	Male	None
998_Neutral_4.wav	Neutral	NULL	3	2.5678471	14	Normal	57	Male	None
998_Imperative_1_withNoise.wav	Imperative	10	2	1.1376941	14	Normal	57	Male	None
998_Neutral_1.wav	Neutral	NULL	3	1.5040438	14	Normal	57	Male	None
999_Imperative_3_withNoise.wav	Imperative	0	3	1.0681097	14	Normal	57	Male	None
998_Neutral_2_withNoise.wav	Neutral	10	3	1.5757958	14	Normal	57	Male	None
998_Neutral_2.wav	Neutral	NULL	3	2.2908049	14	Normal	57	Male	None
998_Imperative_4_withNoise.wav	Imperative	0	2	2.3693092	14	Normal	57	Male	None
999_Neutral_3.wav	Neutral	NULL	3	1.7731743	14	Normal	57	Male	None
999_Interrogative_2.wav	Interrogative	NULL	1	1.3648344	14	Normal	57	Male	None
999_Neutral_4.wav	Neutral	NULL	3	0.5108421	14	Normal	57	Male	None
999_Neutral_1.wav	Neutral	NULL	3	1.5534096	14	Normal	57	Male	None
998_Neutral_4_withNoise.wav	Neutral	0	3	0.3796956	14	Normal	57	Male	None
998_Imperative_4.wav	Imperative	NULL	2	0.5934398	14	Normal	57	Male	None
999_Interrogative_3_withNoise.wav	Interrogative	0	1	0.9382121	14	Normal	57	Male	None
999_Neutral_1_withNoise.wav	Neutral	10	3	0.8337063	14	Normal	57	Male	None
999_Imperative_1_withNoise.wav	Imperative	10	2	0.9899457	14	Normal	57	Male	None
998_Interrogative_2_withNoise.wav	Interrogative	10	1	0.9256863	14	Normal	57	Male	None
998_Neutral_3_withNoise.wav	Neutral	0	3	1.2213326	14	Normal	57	Male	None
999_Imperative_1.wav	Imperative	NULL	2	1.4501351	14	Normal	57	Male	None
999_Interrogative_4.wav	Interrogative	NULL	1	1.0979651	14	Normal	57	Male	None
998_Imperative_2_withNoise.wav	Imperative	10	2	1.1049982	14	Normal	57	Male	None
999_Imperative_3.wav	Imperative	NULL	3	2.0802934	14	Normal	57	Male	None
998_Interrogative_2.wav	Interrogative	NULL	1	1.4102325	14	Normal	57	Male	None
998_Interrogative_4.wav	Interrogative	NULL	1	1.4610475	14	Normal	57	Male	None
998_Interrogative_1_withNoise.wav	Interrogative	10	1	0.5964617	14	Normal	57	Male	None
999_Interrogative_1.wav	Interrogative	NULL	1	2.5857252	14	Normal	57	Male	None
999_Imperative_2.wav	Imperative	NULL	2	0.4712259	14	Normal	57	Male	None
998_Imperative_3_withNoise.wav	Imperative	0	2	0.9186085	14	Normal	57	Male	None
998_Neutral_3.wav	Neutral	NULL	3	1.7491054	14	Normal	57	Male	None
998_Interrogative_1.wav	Interrogative	NULL	1	0.6552629	14	Normal	57	Male	None
998_Neutral_1_withNoise.wav	Neutral	10	3	1.1106484	14	Normal	57	Male	None
999_Interrogative_3.wav	Interrogative	NULL	1	0.4181855	14	Normal	57	Male	None
999_Imperative_4_withNoise.wav	Imperative	0	3	3.2868539	14	Normal	57	Male	None
998_Interrogative_4_withNoise.wav	Interrogative	0	1	0.6445833	14	Normal	57	Male	None
998_Interrogative_3.wav	Interrogative	NULL	1	0.8948255	14	Normal	57	Male	None
999_Neutral_2.wav	Neutral	NULL	3	0.7380103	14	Normal	57	Male	None
998_Interrogative_3_withNoise.wav	Interrogative	0	1	0.5900174	14	Normal	57	Male	None
999_Neutral_2_withNoise.wav	Neutral	10	3	1.0301404	14	Normal	57	Male	None
999_Interrogative_4_withNoise.wav	Interrogative	0	1	1.7709072	14	Normal	57	Male	None
999_Interrogative_2_withNoise.wav	Interrogative	10	r	6.7825891	15	Normal	31	Male	None
999_Interrogative_2_withNoise.wav	Interrogative	10	2	5.924003	15	Normal	31	Male	None
998_Imperative_3.wav	Imperative	NULL	3	15.8764603	15	Normal	31	Male	None
999_Neutral_3_withNoise.wav	Neutral	0	3	2.9785409	15	Normal	31	Male	None
998_Imperative_2.wav	Imperative	NULL	3	4.6445777	15	Normal	31	Male	None
998_Imperative_1.wav	Imperative	NULL	3	4.725434	15	Normal	31	Male	None
999_Imperative_4.wav	Imperative	NULL	2	1.1860653	15	Normal	31	Male	None
999_Interrogative_1_withNoise.wav	Interrogative	10	2	0.8016598	15	Normal	31	Male	None
999_Neutral_4_withNoise.wav	Neutral	0	2	2.4218806	15	Normal	31	Male	None
999_Imperative_2_withNoise.wav	Imperative	10	2	0.6930104	15	Normal	31	Male	None
998_Neutral_4.wav	Neutral	NULL	2	0.8057537	15	Normal	31	Male	None
998_Imperative_1_withNoise.wav	Imperative	10	3	4.5650884	15	Normal	31	Male	None
998_Neutral_1.wav	Neutral	NULL	3	2.779691	15	Normal	31	Male	None
999_Imperative_3_withNoise.wav	Imperative	0	3	1.4361283	15	Normal	31	Male	None
998_Neutral_2_withNoise.wav	Neutral	10	3	5.4485385	15	Normal	31	Male	None
998_Neutral_2.wav	Neutral	NULL	3	2.2289451	15	Normal	31	Male	None
998_Imperative_4_withNoise.wav	Imperative	0	2	0.8243876	15	Normal	31	Male	None
999_Neutral_3.wav	Neutral	NULL	3	1.1828716	15	Normal	31	Male	None
999_Interrogative_2.wav	Interrogative	NULL	2	0.8976997	15	Normal	31	Male	None
999_Neutral_4.wav	Neutral	NULL	2	0.4323146	15	Normal	31	Male	None
999_Neutral_1.wav	Neutral	NULL	2	1.0195026	15	Normal	31	Male	None
998_Neutral_4_withNoise.wav	Neutral	0	2	0.1431265	15	Normal	31	Male	None
998_Imperative_4.wav	Imperative	NULL	2	0.1259273	15	Normal	31	Male	None
999_Interrogative_3_withNoise.wav	Interrogative	0	1	2.3523201	15	Normal	31	Male	None
999_Neutral_1_withNoise.wav	Neutral	10	2	1.4687972	15	Normal	31	Male	None
999_Imperative_1_withNoise.wav	Imperative	10	2	2.5735497	15	Normal	31	Male	None
998_Interrogative_2_withNoise.wav	Interrogative	10	1	3.2439992	15	Normal	31	Male	None
998_Neutral_3_withNoise.wav	Neutral	0	3	1.02839	15	Normal	31	Male	None
999_Imperative_1.wav	Imperative	NULL	2	0.6864502	15	Normal	31	Male	None
999_Interrogative_4.wav	Interrogative	NULL	1	0.7619152	15	Normal	31	Male	None
998_Imperative_2_withNoise.wav	Imperative	10	2	3.6167706	15	Normal	31	Male	None
999_Imperative_3.wav	Imperative	NULL	3	2.6364638	15	Normal	31	Male	None
998_Interrogative_2.wav	Interrogative	NULL	1	1.5086664	15	Normal	31	Male	None
998_Interrogative_4.wav	Interrogative	NULL	1	0.8485734	15	Normal	31	Male	None
998_Interrogative_1_withNoise.wav	Interrogative	10	1	0.5761214	15	Normal	31	Male	None
999_Interrogative_1.wav	Interrogative	NULL	2	2.0910677	15	Normal	31	Male	None
999_Imperative_2.wav	Imperative	NULL	2	0.777268	15	Normal	31	Male	None
998_Imperative_3_withNoise.wav	Imperative	0	2	1.0189081	15	Normal	31	Male	None
998_Neutral_3.wav	Neutral	NULL	3	0.6206791	15	Normal	31	Male	None
998_Interrogative_1.wav	Interrogative	NULL	1	2.4511579	15	Normal	31	Male	None
998_Neutral_1_withNoise.wav	Neutral	10	3	0.4418071	15	Normal	31	Male	None
999_Interrogative_3.wav	Interrogative	NULL	1	0.9213514	15	Normal	31	Male	None
999_Imperative_4_withNoise.wav	Imperative	0	3	4.7262511	15	Normal	31	Male	None
998_Interrogative_4_withNoise.wav	Interrogative	0	1	3.1129265	15	Normal	31	Male	None
998_Interrogative_3.wav	Interrogative	NULL	1	1.3071308	15	Normal	31	Male	None
999_Neutral_2.wav	Neutral	NULL	2	0.763349	15	Normal	31	Male	None
998_Interrogative_3_withNoise.wav	Interrogative	0	1	1.762124	15	Normal	31	Male	None
999_Neutral_2_withNoise.wav	Neutral	10	2	0.9517821	15	Normal	31	Male	None
999_Interrogative_4_withNoise.wav	Interrogative	0	1	0.2717026	15	Normal	31	Male	None
999_Interrogative_2_withNoise.wav	Interrogative	10	1	2.8879981	16	Normal	27	Male	None
998_Imperative_3.wav	Imperative	NULL	2	4.2469325	16	Normal	27	Male	None
999_Neutral_3_withNoise.wav	Neutral	0	3	2.0076519	16	Normal	27	Male	None
998_Imperative_2.wav	Imperative	NULL	2	3.0658912	16	Normal	27	Male	None
998_Imperative_1.wav	Imperative	NULL	2	1.3646112	16	Normal	27	Male	None
999_Imperative_4.wav	Imperative	NULL	2	1.2178494	16	Normal	27	Male	None
999_Interrogative_1_withNoise.wav	Interrogative	10	3	1.1223204	16	Normal	27	Male	None
999_Neutral_4_withNoise.wav	Neutral	0	3	1.2587619	16	Normal	27	Male	None
999_Imperative_2_withNoise.wav	Imperative	10	2	1.082482	16	Normal	27	Male	None
998_Neutral_4.wav	Neutral	NULL	3	1.1631433	16	Normal	27	Male	None
998_Imperative_1_withNoise.wav	Imperative	10	2	1.2382593	16	Normal	27	Male	None
998_Neutral_1.wav	Neutral	NULL	3	1.0198305	16	Normal	27	Male	None
999_Imperative_3_withNoise.wav	Imperative	0	3	1.1984374	16	Normal	27	Male	None
998_Neutral_2_withNoise.wav	Neutral	10	3	1.6847137	16	Normal	27	Male	None
998_Neutral_2.wav	Neutral	NULL	3	0.5744158	16	Normal	27	Male	None
998_Imperative_4_withNoise.wav	Imperative	0	2	0.9540604	16	Normal	27	Male	None
999_Neutral_3.wav	Neutral	NULL	3	0.8794794	16	Normal	27	Male	None
999_Interrogative_2.wav	Interrogative	NULL	1	0.7718225	16	Normal	27	Male	None
999_Neutral_4.wav	Neutral	NULL	3	1.2486601	16	Normal	27	Male	None
999_Neutral_1.wav	Neutral	NULL	3	4.2731767	16	Normal	27	Male	None
998_Neutral_4_withNoise.wav	Neutral	0	3	0.3340029	16	Normal	27	Male	None
998_Imperative_4.wav	Imperative	NULL	2	-0.0984258	16	Normal	27	Male	None
999_Interrogative_3_withNoise.wav	Interrogative	0	1	0.2564953	16	Normal	27	Male	None
999_Neutral_1_withNoise.wav	Neutral	10	3	0.6931085	16	Normal	27	Male	None
999_Imperative_1_withNoise.wav	Imperative	10	2	0.2411642	16	Normal	27	Male	None
998_Interrogative_2_withNoise.wav	Interrogative	10	1	0.1822559	16	Normal	27	Male	None
998_Neutral_3_withNoise.wav	Neutral	0	3	0.5418406	16	Normal	27	Male	None
999_Imperative_1.wav	Imperative	NULL	2	5.0002709	16	Normal	27	Male	None
999_Interrogative_4.wav	Interrogative	NULL	1	0.5759055	16	Normal	27	Male	None
998_Imperative_2_withNoise.wav	Imperative	10	2	0.2044962	16	Normal	27	Male	None
999_Imperative_3.wav	Imperative	NULL	3	1.0228642	16	Normal	27	Male	None
998_Interrogative_2.wav	Interrogative	NULL	1	0.2460659	16	Normal	27	Male	None
998_Interrogative_4.wav	Interrogative	NULL	r	3.4461543	16	Normal	27	Male	None
998_Interrogative_4.wav	Interrogative	NULL	1	4.7204617	16	Normal	27	Male	None
998_Interrogative_1_withNoise.wav	Interrogative	10	1	0.1513174	16	Normal	27	Male	None
999_Interrogative_1.wav	Interrogative	NULL	r	4.0693338	16	Normal	27	Male	None
999_Interrogative_1.wav	Interrogative	NULL	1	2.6644559	16	Normal	27	Male	None
999_Imperative_2.wav	Imperative	NULL	2	0.5726559	16	Normal	27	Male	None
998_Imperative_3_withNoise.wav	Imperative	0	2	0.1448561	16	Normal	27	Male	None
998_Neutral_3.wav	Neutral	NULL	3	0.1268237	16	Normal	27	Male	None
998_Interrogative_1.wav	Interrogative	NULL	1	0.4699302	16	Normal	27	Male	None
998_Neutral_1_withNoise.wav	Neutral	10	3	1.4438696	16	Normal	27	Male	None
999_Interrogative_3.wav	Interrogative	NULL	1	0.417536	16	Normal	27	Male	None
999_Imperative_4_withNoise.wav	Imperative	0	2	9.2936723	16	Normal	27	Male	None
998_Interrogative_4_withNoise.wav	Interrogative	0	1	1.0501189	16	Normal	27	Male	None
998_Interrogative_3.wav	Interrogative	NULL	1	0.5315384	16	Normal	27	Male	None
999_Neutral_2.wav	Neutral	NULL	2	3.7578027	16	Normal	27	Male	None
998_Interrogative_3_withNoise.wav	Interrogative	0	1	0.2677921	16	Normal	27	Male	None
999_Neutral_2_withNoise.wav	Neutral	10	3	2.3267598	16	Normal	27	Male	None
999_Interrogative_4_withNoise.wav	Interrogative	0	1	-0.0602075	16	Normal	27	Male	None
999_Interrogative_2_withNoise.wav	Interrogative	10	1	4.4361739	17	Normal	25	Male	None
998_Imperative_3.wav	Imperative	NULL	3	3.8451282	17	Normal	25	Male	None
999_Neutral_3_withNoise.wav	Neutral	0	3	1.0858895	17	Normal	25	Male	None
998_Imperative_2.wav	Imperative	NULL	3	3.9772828	17	Normal	25	Male	None
998_Imperative_1.wav	Imperative	NULL	3	1.6290049	17	Normal	25	Male	None
999_Imperative_4.wav	Imperative	NULL	3	2.364501	17	Normal	25	Male	None
999_Interrogative_1_withNoise.wav	Interrogative	10	1	2.5242244	17	Normal	25	Male	None
999_Neutral_4_withNoise.wav	Neutral	0	3	7.9337898	17	Normal	25	Male	None
999_Imperative_2_withNoise.wav	Imperative	10	2	0.7531524	17	Normal	25	Male	None
998_Neutral_4.wav	Neutral	NULL	3	1.5703627	17	Normal	25	Male	None
998_Imperative_1_withNoise.wav	Imperative	10	2	2.7287817	17	Normal	25	Male	None
998_Neutral_1.wav	Neutral	NULL	3	1.2742458	17	Normal	25	Male	None
999_Imperative_3_withNoise.wav	Imperative	0	3	0.7992417	17	Normal	25	Male	None
998_Neutral_2_withNoise.wav	Neutral	10	3	1.3613846	17	Normal	25	Male	None
998_Neutral_2.wav	Neutral	NULL	3	1.5528707	17	Normal	25	Male	None
998_Imperative_4_withNoise.wav	Imperative	0	2	1.3216937	17	Normal	25	Male	None
999_Neutral_3.wav	Neutral	NULL	3	0.8511058	17	Normal	25	Male	None
999_Interrogative_2.wav	Interrogative	NULL	1	0.742183	17	Normal	25	Male	None
999_Neutral_4.wav	Neutral	NULL	3	12.2583943	17	Normal	25	Male	None
999_Neutral_1.wav	Neutral	NULL	3	3.5762141	17	Normal	25	Male	None
998_Neutral_4_withNoise.wav	Neutral	0	3	6.6655546	17	Normal	25	Male	None
998_Imperative_4.wav	Imperative	NULL	2	0.1618026	17	Normal	25	Male	None
999_Interrogative_3_withNoise.wav	Interrogative	0	1	1.0783929	17	Normal	25	Male	None
999_Neutral_1_withNoise.wav	Neutral	10	3	0.8325806	17	Normal	25	Male	None
999_Imperative_1_withNoise.wav	Imperative	10	2	1.5845397	17	Normal	25	Male	None
998_Interrogative_2_withNoise.wav	Interrogative	10	1	1.4788502	17	Normal	25	Male	None
998_Neutral_3_withNoise.wav	Neutral	0	3	0.610212	17	Normal	25	Male	None
999_Imperative_1.wav	Imperative	NULL	2	3.3267089	17	Normal	25	Male	None
999_Interrogative_4.wav	Interrogative	NULL	1	0.4730512	17	Normal	25	Male	None
998_Imperative_2_withNoise.wav	Imperative	10	2	1.3167943	17	Normal	25	Male	None
999_Imperative_3.wav	Imperative	NULL	3	0.3183165	17	Normal	25	Male	None
998_Interrogative_2.wav	Interrogative	NULL	1	0.5758086	17	Normal	25	Male	None
998_Interrogative_4.wav	Interrogative	NULL	1	0.4263642	17	Normal	25	Male	None
998_Interrogative_1_withNoise.wav	Interrogative	10	1	0.651739	17	Normal	25	Male	None
999_Interrogative_1.wav	Interrogative	NULL	1	0.9598481	17	Normal	25	Male	None
999_Imperative_2.wav	Imperative	NULL	2	0.2627691	17	Normal	25	Male	None
998_Imperative_3_withNoise.wav	Imperative	0	2	1.2657164	17	Normal	25	Male	None
998_Neutral_3.wav	Neutral	NULL	3	1.1074654	17	Normal	25	Male	None
998_Interrogative_1.wav	Interrogative	NULL	1	0.1675983	17	Normal	25	Male	None
998_Neutral_1_withNoise.wav	Neutral	10	3	1.1272816	17	Normal	25	Male	None
999_Interrogative_3.wav	Interrogative	NULL	1	0.4243684	17	Normal	25	Male	None
999_Imperative_4_withNoise.wav	Imperative	0	r	4.9415643	17	Normal	25	Male	None
999_Imperative_4_withNoise.wav	Imperative	0	2	2.4589366	17	Normal	25	Male	None
998_Interrogative_4_withNoise.wav	Interrogative	0	r	6.2756073	17	Normal	25	Male	None
998_Interrogative_4_withNoise.wav	Interrogative	0	1	1.088177	17	Normal	25	Male	None
998_Interrogative_3.wav	Interrogative	NULL	1	0.3752303	17	Normal	25	Male	None
999_Neutral_2.wav	Neutral	NULL	3	8.8961341	17	Normal	25	Male	None
998_Interrogative_3_withNoise.wav	Interrogative	0	1	0.5544006	17	Normal	25	Male	None
999_Neutral_2_withNoise.wav	Neutral	10	3	6.4931382	17	Normal	25	Male	None
999_Interrogative_4_withNoise.wav	Interrogative	0	1	0.4090259	17	Normal	25	Male	None
999_Interrogative_2_withNoise.wav	Interrogative	10	2	2.0269306	18	Normal	31	Male	None
998_Imperative_3.wav	Imperative	NULL	2	4.7821793	18	Normal	31	Male	None
999_Neutral_3_withNoise.wav	Neutral	0	3	4.7452514	18	Normal	31	Male	None
998_Imperative_2.wav	Imperative	NULL	2	6.9101671	18	Normal	31	Male	None
998_Imperative_1.wav	Imperative	NULL	2	7.4986216	18	Normal	31	Male	None
999_Imperative_4.wav	Imperative	NULL	2	2.5433103	18	Normal	31	Male	None
999_Interrogative_1_withNoise.wav	Interrogative	10	r	9.6744155	18	Normal	31	Male	None
999_Interrogative_1_withNoise.wav	Interrogative	10	3	3.4582084	18	Normal	31	Male	None
999_Neutral_4_withNoise.wav	Neutral	0	3	9.8794102	18	Normal	31	Male	None
999_Imperative_2_withNoise.wav	Imperative	10	2	0.5182566	18	Normal	31	Male	None
998_Neutral_4.wav	Neutral	NULL	2	3.0063923	18	Normal	31	Male	None
998_Imperative_1_withNoise.wav	Imperative	10	2	0.5331602	18	Normal	31	Male	None
998_Neutral_1.wav	Neutral	NULL	3	3.6667054	18	Normal	31	Male	None
999_Imperative_3_withNoise.wav	Imperative	0	3	1.5060692	18	Normal	31	Male	None
998_Neutral_2_withNoise.wav	Neutral	10	3	1.3728723	18	Normal	31	Male	None
998_Neutral_2.wav	Neutral	NULL	r	15.0572296	18	Normal	31	Male	None
998_Neutral_2.wav	Neutral	NULL	3	0.0538402	18	Normal	31	Male	None
998_Imperative_4_withNoise.wav	Imperative	0	2	1.2520472	18	Normal	31	Male	None
999_Neutral_3.wav	Neutral	NULL	3	4.0386005	18	Normal	31	Male	None
999_Interrogative_2.wav	Interrogative	NULL	2	4.5336737	18	Normal	31	Male	None
999_Neutral_4.wav	Neutral	NULL	3	0.3081507	18	Normal	31	Male	None
999_Neutral_1.wav	Neutral	NULL	3	1.3349472	18	Normal	31	Male	None
998_Neutral_4_withNoise.wav	Neutral	0	2	3.9203721	18	Normal	31	Male	None
998_Imperative_4.wav	Imperative	NULL	2	-0.0658603	18	Normal	31	Male	None
999_Interrogative_3_withNoise.wav	Interrogative	0	1	2.0279111	18	Normal	31	Male	None
999_Neutral_1_withNoise.wav	Neutral	10	r	5.6519042	18	Normal	31	Male	None
999_Neutral_1_withNoise.wav	Neutral	10	3	0.9792682	18	Normal	31	Male	None
999_Imperative_1_withNoise.wav	Imperative	10	2	0.4545803	18	Normal	31	Male	None
998_Interrogative_2_withNoise.wav	Interrogative	10	1	1.0260134	18	Normal	31	Male	None
998_Neutral_3_withNoise.wav	Neutral	0	3	1.365381	18	Normal	31	Male	None
999_Imperative_1.wav	Imperative	NULL	2	1.0281785	18	Normal	31	Male	None
999_Interrogative_4.wav	Interrogative	NULL	1	4.0012371	18	Normal	31	Male	None
998_Imperative_2_withNoise.wav	Imperative	10	2	0.4754936	18	Normal	31	Male	None
999_Imperative_3.wav	Imperative	NULL	3	0.4182673	18	Normal	31	Male	None
998_Interrogative_2.wav	Interrogative	NULL	1	1.799755	18	Normal	31	Male	None
998_Interrogative_4.wav	Interrogative	NULL	1	1.2033141	18	Normal	31	Male	None
998_Interrogative_1_withNoise.wav	Interrogative	10	1	0.5037847	18	Normal	31	Male	None
999_Interrogative_1.wav	Interrogative	NULL	3	2.5955894	18	Normal	31	Male	None
999_Imperative_2.wav	Imperative	NULL	2	0.3390801	18	Normal	31	Male	None
998_Imperative_3_withNoise.wav	Imperative	0	2	0.9345526	18	Normal	31	Male	None
998_Neutral_3.wav	Neutral	NULL	3	0.9579912	18	Normal	31	Male	None
998_Interrogative_1.wav	Interrogative	NULL	1	0.6064939	18	Normal	31	Male	None
998_Neutral_1_withNoise.wav	Neutral	10	3	0.4093513	18	Normal	31	Male	None
999_Interrogative_3.wav	Interrogative	NULL	1	0.3775206	18	Normal	31	Male	None
999_Imperative_4_withNoise.wav	Imperative	0	3	4.3955526	18	Normal	31	Male	None
998_Interrogative_4_withNoise.wav	Interrogative	0	1	2.7912885	18	Normal	31	Male	None
998_Interrogative_3.wav	Interrogative	NULL	3	0.2771556	18	Normal	31	Male	None
999_Neutral_2.wav	Neutral	NULL	3	0.959336	18	Normal	31	Male	None
998_Interrogative_3_withNoise.wav	Interrogative	0	1	0.8844903	18	Normal	31	Male	None
999_Neutral_2_withNoise.wav	Neutral	10	2	1.7952637	18	Normal	31	Male	None
999_Interrogative_4_withNoise.wav	Interrogative	0	1	0.7009813	18	Normal	31	Male	None
999_Interrogative_2_withNoise.wav	Interrogative	10	1	2.6053453	19	Normal	22	Male	None
998_Imperative_3.wav	Imperative	NULL	2	2.0121676	19	Normal	22	Male	None
999_Neutral_3_withNoise.wav	Neutral	0	3	1.6567439	19	Normal	22	Male	None
998_Imperative_2.wav	Imperative	NULL	2	2.2842091	19	Normal	22	Male	None
998_Imperative_1.wav	Imperative	NULL	2	2.2440116	19	Normal	22	Male	None
999_Imperative_4.wav	Imperative	NULL	r	5.9066068	19	Normal	22	Male	None
999_Imperative_4.wav	Imperative	NULL	r	4.2192391	19	Normal	22	Male	None
999_Imperative_4.wav	Imperative	NULL	2	1.2674959	19	Normal	22	Male	None
999_Interrogative_1_withNoise.wav	Interrogative	10	1	1.9979808	19	Normal	22	Male	None
999_Neutral_4_withNoise.wav	Neutral	0	r	7.3005946	19	Normal	22	Male	None
999_Neutral_4_withNoise.wav	Neutral	0	3	1.1279141	19	Normal	22	Male	None
999_Imperative_2_withNoise.wav	Imperative	10	2	2.0045727	19	Normal	22	Male	None
998_Neutral_4.wav	Neutral	NULL	3	3.7111087	19	Normal	22	Male	None
998_Imperative_1_withNoise.wav	Imperative	10	2	2.9212893	19	Normal	22	Male	None
998_Neutral_1.wav	Neutral	NULL	3	9.0105786	19	Normal	22	Male	None
999_Imperative_3_withNoise.wav	Imperative	0	3	11.230826	19	Normal	22	Male	None
998_Neutral_2_withNoise.wav	Neutral	10	r	5.3562609	19	Normal	22	Male	None
998_Neutral_2_withNoise.wav	Neutral	10	3	2.8309545	19	Normal	22	Male	None
998_Neutral_2.wav	Neutral	NULL	r	2.8732731	19	Normal	22	Male	None
998_Neutral_2.wav	Neutral	NULL	3	6.4089114	19	Normal	22	Male	None
998_Imperative_4_withNoise.wav	Imperative	0	2	1.1817368	19	Normal	22	Male	None
999_Neutral_3.wav	Neutral	NULL	r	4.8836203	19	Normal	22	Male	None
999_Neutral_3.wav	Neutral	NULL	3	2.3183457	19	Normal	22	Male	None
999_Interrogative_2.wav	Interrogative	NULL	1	1.5707082	19	Normal	22	Male	None
999_Neutral_4.wav	Neutral	NULL	3	2.7471202	19	Normal	22	Male	None
999_Neutral_1.wav	Neutral	NULL	3	3.9741583	19	Normal	22	Male	None
998_Neutral_4_withNoise.wav	Neutral	0	3	0.5211372	19	Normal	22	Male	None
998_Imperative_4.wav	Imperative	NULL	2	2.0788151	19	Normal	22	Male	None
999_Interrogative_3_withNoise.wav	Interrogative	0	1	4.7721145	19	Normal	22	Male	None
999_Neutral_1_withNoise.wav	Neutral	10	r	5.5278789	19	Normal	22	Male	None
999_Neutral_1_withNoise.wav	Neutral	10	r	3.7509063	19	Normal	22	Male	None
999_Neutral_1_withNoise.wav	Neutral	10	r	6.6580005	19	Normal	22	Male	None
999_Neutral_1_withNoise.wav	Neutral	10	r	2.0460615	19	Normal	22	Male	None
999_Neutral_1_withNoise.wav	Neutral	10	4	0.7082785	19	Normal	22	Male	None
999_Imperative_1_withNoise.wav	Imperative	10	2	0.8575873	19	Normal	22	Male	None
998_Interrogative_2_withNoise.wav	Interrogative	10	1	0.6359965	19	Normal	22	Male	None
998_Neutral_3_withNoise.wav	Neutral	0	3	0.8751412	19	Normal	22	Male	None
999_Imperative_1.wav	Imperative	NULL	2	1.1646094	19	Normal	22	Male	None
999_Interrogative_4.wav	Interrogative	NULL	1	1.1183032	19	Normal	22	Male	None
998_Imperative_2_withNoise.wav	Imperative	10	2	1.4011785	19	Normal	22	Male	None
999_Imperative_3.wav	Imperative	NULL	r	4.6690061	19	Normal	22	Male	None
999_Imperative_3.wav	Imperative	NULL	r	3.7049525	19	Normal	22	Male	None
999_Imperative_3.wav	Imperative	NULL	r	5.8344243	19	Normal	22	Male	None
999_Imperative_3.wav	Imperative	NULL	2	2.3212884	19	Normal	22	Male	None
998_Interrogative_2.wav	Interrogative	NULL	1	0.6418954	19	Normal	22	Male	None
998_Interrogative_4.wav	Interrogative	NULL	1	1.4516218	19	Normal	22	Male	None
998_Interrogative_1_withNoise.wav	Interrogative	10	1	1.0213941	19	Normal	22	Male	None
999_Interrogative_1.wav	Interrogative	NULL	1	4.7536361	19	Normal	22	Male	None
999_Imperative_2.wav	Imperative	NULL	2	1.3735394	19	Normal	22	Male	None
998_Imperative_3_withNoise.wav	Imperative	0	r	1.5775965	19	Normal	22	Male	None
998_Imperative_3_withNoise.wav	Imperative	0	2	2.7670792	19	Normal	22	Male	None
998_Neutral_3.wav	Neutral	NULL	r	4.032825	19	Normal	22	Male	None
998_Neutral_3.wav	Neutral	NULL	3	1.5271896	19	Normal	22	Male	None
998_Interrogative_1.wav	Interrogative	NULL	1	0.775726	19	Normal	22	Male	None
998_Neutral_1_withNoise.wav	Neutral	10	r	4.2937562	19	Normal	22	Male	None
998_Neutral_1_withNoise.wav	Neutral	10	r	2.1430181	19	Normal	22	Male	None
998_Neutral_1_withNoise.wav	Neutral	10	2	2.8242452	19	Normal	22	Male	None
999_Interrogative_3.wav	Interrogative	NULL	1	1.0960655	19	Normal	22	Male	None
999_Imperative_4_withNoise.wav	Imperative	0	r	2.2700893	19	Normal	22	Male	None
999_Imperative_4_withNoise.wav	Imperative	0	2	0.9653622	19	Normal	22	Male	None
998_Interrogative_4_withNoise.wav	Interrogative	0	1	0.2172007	19	Normal	22	Male	None
998_Interrogative_3.wav	Interrogative	NULL	1	1.0660294	19	Normal	22	Male	None
999_Neutral_2.wav	Neutral	NULL	r	4.1715875	19	Normal	22	Male	None
999_Neutral_2.wav	Neutral	NULL	r	4.0846624	19	Normal	22	Male	None
999_Neutral_2.wav	Neutral	NULL	4	5.2904629	19	Normal	22	Male	None
998_Interrogative_3_withNoise.wav	Interrogative	0	1	0.5665877	19	Normal	22	Male	None
999_Neutral_2_withNoise.wav	Neutral	10	r	3.7028924	19	Normal	22	Male	None
999_Neutral_2_withNoise.wav	Neutral	10	r	3.9944564	19	Normal	22	Male	None
999_Neutral_2_withNoise.wav	Neutral	10	2	2.6775604	19	Normal	22	Male	None
999_Interrogative_4_withNoise.wav	Interrogative	0	1	0.6805452	19	Normal	22	Male	None
999_Interrogative_2_withNoise.wav	Interrogative	10	r	5.4859323	2	Normal	26	Male	None
999_Interrogative_2_withNoise.wav	Interrogative	10	1	4.2566983	2	Normal	26	Male	None
998_Imperative_3.wav	Imperative	NULL	2	2.7813481	2	Normal	26	Male	None
999_Neutral_3_withNoise.wav	Neutral	0	3	1.841148	2	Normal	26	Male	None
998_Imperative_2.wav	Imperative	NULL	2	4.283372	2	Normal	26	Male	None
998_Imperative_1.wav	Imperative	NULL	2	2.0701855	2	Normal	26	Male	None
999_Imperative_4.wav	Imperative	NULL	3	2.4163864	2	Normal	26	Male	None
999_Interrogative_1_withNoise.wav	Interrogative	10	r	2.8171273	2	Normal	26	Male	None
999_Interrogative_1_withNoise.wav	Interrogative	10	1	4.4196424	2	Normal	26	Male	None
999_Neutral_4_withNoise.wav	Neutral	0	3	1.1054382	2	Normal	26	Male	None
999_Imperative_2_withNoise.wav	Imperative	10	2	0.7280399	2	Normal	26	Male	None
998_Neutral_4.wav	Neutral	NULL	r	5.9334314	2	Normal	26	Male	None
998_Neutral_4.wav	Neutral	NULL	3	3.3762136	2	Normal	26	Male	None
998_Imperative_1_withNoise.wav	Imperative	10	2	0.9739143	2	Normal	26	Male	None
998_Neutral_1.wav	Neutral	NULL	3	1.0807812	2	Normal	26	Male	None
999_Imperative_3_withNoise.wav	Imperative	0	3	4.8829475	2	Normal	26	Male	None
998_Neutral_2_withNoise.wav	Neutral	10	3	1.6288571	2	Normal	26	Male	None
998_Neutral_2.wav	Neutral	NULL	3	3.4430775	2	Normal	26	Male	None
998_Imperative_4_withNoise.wav	Imperative	0	2	0.4505	2	Normal	26	Male	None
999_Neutral_3.wav	Neutral	NULL	3	1.792375	2	Normal	26	Male	None
999_Interrogative_2.wav	Interrogative	NULL	1	1.8322234	2	Normal	26	Male	None
999_Neutral_4.wav	Neutral	NULL	3	1.0318735	2	Normal	26	Male	None
999_Neutral_1.wav	Neutral	NULL	3	3.732484	2	Normal	26	Male	None
998_Neutral_4_withNoise.wav	Neutral	0	3	3.8757634	2	Normal	26	Male	None
998_Imperative_4.wav	Imperative	NULL	2	0.4502359	2	Normal	26	Male	None
999_Interrogative_3_withNoise.wav	Interrogative	0	1	0.7589683	2	Normal	26	Male	None
999_Neutral_1_withNoise.wav	Neutral	10	3	3.3113763	2	Normal	26	Male	None
999_Imperative_1_withNoise.wav	Imperative	10	2	0.6891703	2	Normal	26	Male	None
998_Interrogative_2_withNoise.wav	Interrogative	10	1	0.6130447	2	Normal	26	Male	None
998_Neutral_3_withNoise.wav	Neutral	0	3	0.6878594	2	Normal	26	Male	None
999_Imperative_1.wav	Imperative	NULL	2	0.5894391	2	Normal	26	Male	None
999_Interrogative_4.wav	Interrogative	NULL	1	0.3475907	2	Normal	26	Male	None
998_Imperative_2_withNoise.wav	Imperative	10	2	1.820847	2	Normal	26	Male	None
999_Imperative_3.wav	Imperative	NULL	2	3.2279573	2	Normal	26	Male	None
998_Interrogative_2.wav	Interrogative	NULL	1	0.8640147	2	Normal	26	Male	None
998_Interrogative_4.wav	Interrogative	NULL	1	0.8552668	2	Normal	26	Male	None
998_Interrogative_1_withNoise.wav	Interrogative	10	1	0.4758881	2	Normal	26	Male	None
999_Interrogative_1.wav	Interrogative	NULL	1	2.2286185	2	Normal	26	Male	None
999_Imperative_2.wav	Imperative	NULL	2	0.5086747	2	Normal	26	Male	None
998_Imperative_3_withNoise.wav	Imperative	0	2	0.7218481	2	Normal	26	Male	None
998_Neutral_3.wav	Neutral	NULL	3	0.8532701	2	Normal	26	Male	None
998_Interrogative_1.wav	Interrogative	NULL	1	0.4650664	2	Normal	26	Male	None
998_Neutral_1_withNoise.wav	Neutral	10	3	2.8081917	2	Normal	26	Male	None
999_Interrogative_3.wav	Interrogative	NULL	1	0.2775073	2	Normal	26	Male	None
999_Imperative_4_withNoise.wav	Imperative	0	3	0.3119581	2	Normal	26	Male	None
998_Interrogative_4_withNoise.wav	Interrogative	0	1	0.4894227	2	Normal	26	Male	None
998_Interrogative_3.wav	Interrogative	NULL	1	1.0874044	2	Normal	26	Male	None
999_Neutral_2.wav	Neutral	NULL	3	2.7632445	2	Normal	26	Male	None
998_Interrogative_3_withNoise.wav	Interrogative	0	1	1.1625793	2	Normal	26	Male	None
999_Neutral_2_withNoise.wav	Neutral	10	3	0.6401153	2	Normal	26	Male	None
999_Interrogative_4_withNoise.wav	Interrogative	0	1	2.6060503	2	Normal	26	Male	None
999_Interrogative_2_withNoise.wav	Interrogative	10	1	1.7914147	20	Normal	25	Male	None
998_Imperative_3.wav	Imperative	NULL	2	3.628857	20	Normal	25	Male	None
999_Neutral_3_withNoise.wav	Neutral	0	3	1.7341332	20	Normal	25	Male	None
998_Imperative_2.wav	Imperative	NULL	2	1.9664483	20	Normal	25	Male	None
998_Imperative_1.wav	Imperative	NULL	2	1.3005125	20	Normal	25	Male	None
999_Imperative_4.wav	Imperative	NULL	2	1.6726466	20	Normal	25	Male	None
999_Interrogative_1_withNoise.wav	Interrogative	10	1	1.4323569	20	Normal	25	Male	None
999_Neutral_4_withNoise.wav	Neutral	0	3	0.6266453	20	Normal	25	Male	None
999_Imperative_2_withNoise.wav	Imperative	10	2	1.4313928	20	Normal	25	Male	None
998_Neutral_4.wav	Neutral	NULL	3	0.7409417	20	Normal	25	Male	None
998_Imperative_1_withNoise.wav	Imperative	10	2	2.7538092	20	Normal	25	Male	None
998_Neutral_1.wav	Neutral	NULL	3	0.8312632	20	Normal	25	Male	None
999_Imperative_3_withNoise.wav	Imperative	0	3	1.8289559	20	Normal	25	Male	None
998_Neutral_2_withNoise.wav	Neutral	10	3	1.1965609	20	Normal	25	Male	None
998_Neutral_2.wav	Neutral	NULL	3	2.6196111	20	Normal	25	Male	None
998_Imperative_4_withNoise.wav	Imperative	0	2	0.6396357	20	Normal	25	Male	None
999_Neutral_3.wav	Neutral	NULL	3	0.9488945	20	Normal	25	Male	None
999_Interrogative_2.wav	Interrogative	NULL	1	1.6552059	20	Normal	25	Male	None
999_Neutral_4.wav	Neutral	NULL	3	0.4249626	20	Normal	25	Male	None
999_Neutral_1.wav	Neutral	NULL	3	1.125582	20	Normal	25	Male	None
998_Neutral_4_withNoise.wav	Neutral	0	3	0.7897109	20	Normal	25	Male	None
998_Imperative_4.wav	Imperative	NULL	2	0.3460483	20	Normal	25	Male	None
999_Interrogative_3_withNoise.wav	Interrogative	0	1	0.8799745	20	Normal	25	Male	None
999_Neutral_1_withNoise.wav	Neutral	10	3	1.307439	20	Normal	25	Male	None
999_Imperative_1_withNoise.wav	Imperative	10	2	0.698437	20	Normal	25	Male	None
998_Interrogative_2_withNoise.wav	Interrogative	10	1	0.8127504	20	Normal	25	Male	None
998_Neutral_3_withNoise.wav	Neutral	0	3	1.1902231	20	Normal	25	Male	None
999_Imperative_1.wav	Imperative	NULL	2	1.911533	20	Normal	25	Male	None
999_Interrogative_4.wav	Interrogative	NULL	1	0.7697316	20	Normal	25	Male	None
998_Imperative_2_withNoise.wav	Imperative	10	2	1.1906201	20	Normal	25	Male	None
999_Imperative_3.wav	Imperative	NULL	3	2.1295615	20	Normal	25	Male	None
998_Interrogative_2.wav	Interrogative	NULL	1	0.9845306	20	Normal	25	Male	None
998_Interrogative_4.wav	Interrogative	NULL	1	0.7043165	20	Normal	25	Male	None
998_Interrogative_1_withNoise.wav	Interrogative	10	1	0.6705971	20	Normal	25	Male	None
999_Interrogative_1.wav	Interrogative	NULL	r	3.0290091	20	Normal	25	Male	None
999_Interrogative_1.wav	Interrogative	NULL	r	4.8238859	20	Normal	25	Male	None
999_Interrogative_1.wav	Interrogative	NULL	1	2.4827204	20	Normal	25	Male	None
999_Imperative_2.wav	Imperative	NULL	2	1.7466165	20	Normal	25	Male	None
998_Imperative_3_withNoise.wav	Imperative	0	2	0.7369376	20	Normal	25	Male	None
998_Neutral_3.wav	Neutral	NULL	3	0.6649753	20	Normal	25	Male	None
998_Interrogative_1.wav	Interrogative	NULL	1	0.3938335	20	Normal	25	Male	None
998_Neutral_1_withNoise.wav	Neutral	10	3	2.3633048	20	Normal	25	Male	None
999_Interrogative_3.wav	Interrogative	NULL	1	0.6345595	20	Normal	25	Male	None
999_Imperative_4_withNoise.wav	Imperative	0	2	2.3939266	20	Normal	25	Male	None
998_Interrogative_4_withNoise.wav	Interrogative	0	1	1.0172423	20	Normal	25	Male	None
998_Interrogative_3.wav	Interrogative	NULL	1	0.7148024	20	Normal	25	Male	None
999_Neutral_2.wav	Neutral	NULL	3	1.4407111	20	Normal	25	Male	None
998_Interrogative_3_withNoise.wav	Interrogative	0	1	1.2743626	20	Normal	25	Male	None
999_Neutral_2_withNoise.wav	Neutral	10	3	0.6618253	20	Normal	25	Male	None
999_Interrogative_4_withNoise.wav	Interrogative	0	1	0.7336146	20	Normal	25	Male	None
999_Interrogative_2_withNoise.wav	Interrogative	10	2	2.1874785	21	Normal	25	Male	None
998_Imperative_3.wav	Imperative	NULL	3	5.2688279	21	Normal	25	Male	None
999_Neutral_3_withNoise.wav	Neutral	0	3	2.444721	21	Normal	25	Male	None
998_Imperative_2.wav	Imperative	NULL	3	5.9798027	21	Normal	25	Male	None
998_Imperative_1.wav	Imperative	NULL	2	3.2202279	21	Normal	25	Male	None
999_Imperative_4.wav	Imperative	NULL	2	3.4920153	21	Normal	25	Male	None
999_Interrogative_1_withNoise.wav	Interrogative	10	2	8.336158	21	Normal	25	Male	None
999_Neutral_4_withNoise.wav	Neutral	0	2	4.4893303	21	Normal	25	Male	None
999_Imperative_2_withNoise.wav	Imperative	10	2	1.8658593	21	Normal	25	Male	None
998_Neutral_4.wav	Neutral	NULL	3	2.9181026	21	Normal	25	Male	None
998_Imperative_1_withNoise.wav	Imperative	10	2	0.5087794	21	Normal	25	Male	None
998_Neutral_1.wav	Neutral	NULL	3	6.5246108	21	Normal	25	Male	None
999_Imperative_3_withNoise.wav	Imperative	0	3	4.4523513	21	Normal	25	Male	None
998_Neutral_2_withNoise.wav	Neutral	10	3	1.8075827	21	Normal	25	Male	None
998_Neutral_2.wav	Neutral	NULL	3	0.5396649	21	Normal	25	Male	None
998_Imperative_4_withNoise.wav	Imperative	0	2	0.5693494	21	Normal	25	Male	None
999_Neutral_3.wav	Neutral	NULL	3	1.1898497	21	Normal	25	Male	None
999_Interrogative_2.wav	Interrogative	NULL	2	1.3888916	21	Normal	25	Male	None
999_Neutral_4.wav	Neutral	NULL	3	1.3316026	21	Normal	25	Male	None
999_Neutral_1.wav	Neutral	NULL	3	2.797705	21	Normal	25	Male	None
998_Neutral_4_withNoise.wav	Neutral	0	3	0.7305119	21	Normal	25	Male	None
998_Imperative_4.wav	Imperative	NULL	2	0.3649816	21	Normal	25	Male	None
999_Interrogative_3_withNoise.wav	Interrogative	0	1	1.6663597	21	Normal	25	Male	None
999_Neutral_1_withNoise.wav	Neutral	10	3	1.2573015	21	Normal	25	Male	None
999_Imperative_1_withNoise.wav	Imperative	10	2	0.3240525	21	Normal	25	Male	None
998_Interrogative_2_withNoise.wav	Interrogative	10	1	1.9330305	21	Normal	25	Male	None
998_Neutral_3_withNoise.wav	Neutral	0	3	3.4546493	21	Normal	25	Male	None
999_Imperative_1.wav	Imperative	NULL	2	1.5178994	21	Normal	25	Male	None
999_Interrogative_4.wav	Interrogative	NULL	1	0.717218	21	Normal	25	Male	None
998_Imperative_2_withNoise.wav	Imperative	10	3	3.6123356	21	Normal	25	Male	None
999_Imperative_3.wav	Imperative	NULL	3	0.1913339	21	Normal	25	Male	None
998_Interrogative_2.wav	Interrogative	NULL	1	0.8938044	21	Normal	25	Male	None
998_Interrogative_4.wav	Interrogative	NULL	1	0.5117615	21	Normal	25	Male	None
998_Interrogative_1_withNoise.wav	Interrogative	10	1	0.4767089	21	Normal	25	Male	None
999_Interrogative_1.wav	Interrogative	NULL	1	2.0126194	21	Normal	25	Male	None
999_Imperative_2.wav	Imperative	NULL	2	1.6341204	21	Normal	25	Male	None
998_Imperative_3_withNoise.wav	Imperative	0	3	2.316355	21	Normal	25	Male	None
998_Neutral_3.wav	Neutral	NULL	1	3.1835571	21	Normal	25	Male	None
998_Interrogative_1.wav	Interrogative	NULL	1	0.2341869	21	Normal	25	Male	None
998_Neutral_1_withNoise.wav	Neutral	10	3	0.7041266	21	Normal	25	Male	None
999_Interrogative_3.wav	Interrogative	NULL	1	2.7386904	21	Normal	25	Male	None
999_Imperative_4_withNoise.wav	Imperative	0	3	1.5875237	21	Normal	25	Male	None
998_Interrogative_4_withNoise.wav	Interrogative	0	1	0.2301403	21	Normal	25	Male	None
998_Interrogative_3.wav	Interrogative	NULL	1	0.4265431	21	Normal	25	Male	None
999_Neutral_2.wav	Neutral	NULL	3	0.3824872	21	Normal	25	Male	None
998_Interrogative_3_withNoise.wav	Interrogative	0	1	0.6353432	21	Normal	25	Male	None
999_Neutral_2_withNoise.wav	Neutral	10	3	0.4775856	21	Normal	25	Male	None
999_Interrogative_4_withNoise.wav	Interrogative	0	1	0.1426457	21	Normal	25	Male	None
999_Interrogative_2_withNoise.wav	Interrogative	10	1	3.4897126	22	Normal	26	Male	None
998_Imperative_3.wav	Imperative	NULL	2	2.5337426	22	Normal	26	Male	None
999_Neutral_3_withNoise.wav	Neutral	0	3	2.4004438	22	Normal	26	Male	None
998_Imperative_2.wav	Imperative	NULL	2	1.1074912	22	Normal	26	Male	None
998_Imperative_1.wav	Imperative	NULL	2	2.795773	22	Normal	26	Male	None
999_Imperative_4.wav	Imperative	NULL	2	1.2299938	22	Normal	26	Male	None
999_Interrogative_1_withNoise.wav	Interrogative	10	1	1.238472	22	Normal	26	Male	None
999_Neutral_4_withNoise.wav	Neutral	0	3	2.144552	22	Normal	26	Male	None
999_Imperative_2_withNoise.wav	Imperative	10	2	0.3675037	22	Normal	26	Male	None
998_Neutral_4.wav	Neutral	NULL	2	5.6230992	22	Normal	26	Male	None
998_Imperative_1_withNoise.wav	Imperative	10	2	0.5935145	22	Normal	26	Male	None
998_Neutral_1.wav	Neutral	NULL	3	0.2450113	22	Normal	26	Male	None
999_Imperative_3_withNoise.wav	Imperative	0	3	2.9173186	22	Normal	26	Male	None
998_Neutral_2_withNoise.wav	Neutral	10	3	1.3150753	22	Normal	26	Male	None
998_Neutral_2.wav	Neutral	NULL	3	0.0860778	22	Normal	26	Male	None
998_Imperative_4_withNoise.wav	Imperative	0	2	0.300428	22	Normal	26	Male	None
999_Neutral_3.wav	Neutral	NULL	3	0.1856926	22	Normal	26	Male	None
999_Interrogative_2.wav	Interrogative	NULL	1	1.0438334	22	Normal	26	Male	None
999_Neutral_4.wav	Neutral	NULL	3	0.1738228	22	Normal	26	Male	None
999_Neutral_1.wav	Neutral	NULL	3	0.6928822	22	Normal	26	Male	None
998_Neutral_4_withNoise.wav	Neutral	0	3	0.5815053	22	Normal	26	Male	None
998_Imperative_4.wav	Imperative	NULL	2	0.9305164	22	Normal	26	Male	None
999_Interrogative_3_withNoise.wav	Interrogative	0	1	0.8234778	22	Normal	26	Male	None
999_Neutral_1_withNoise.wav	Neutral	10	3	0.525305	22	Normal	26	Male	None
999_Imperative_1_withNoise.wav	Imperative	10	2	0.1343492	22	Normal	26	Male	None
998_Interrogative_2_withNoise.wav	Interrogative	10	1	0.5113241	22	Normal	26	Male	None
998_Neutral_3_withNoise.wav	Neutral	0	3	-0.0002971	22	Normal	26	Male	None
999_Imperative_1.wav	Imperative	NULL	2	1.1463977	22	Normal	26	Male	None
999_Interrogative_4.wav	Interrogative	NULL	1	0.1990969	22	Normal	26	Male	None
998_Imperative_2_withNoise.wav	Imperative	10	2	1.0946154	22	Normal	26	Male	None
999_Imperative_3.wav	Imperative	NULL	3	1.3431544	22	Normal	26	Male	None
998_Interrogative_2.wav	Interrogative	NULL	1	0.5749282	22	Normal	26	Male	None
998_Interrogative_4.wav	Interrogative	NULL	1	0.312203	22	Normal	26	Male	None
998_Interrogative_1_withNoise.wav	Interrogative	10	1	0.2522828	22	Normal	26	Male	None
999_Interrogative_1.wav	Interrogative	NULL	1	0.7053674	22	Normal	26	Male	None
999_Imperative_2.wav	Imperative	NULL	2	-0.0942253	22	Normal	26	Male	None
998_Imperative_3_withNoise.wav	Imperative	0	2	0.3947355	22	Normal	26	Male	None
998_Neutral_3.wav	Neutral	NULL	3	0.1764731	22	Normal	26	Male	None
998_Interrogative_1.wav	Interrogative	NULL	1	0.4895558	22	Normal	26	Male	None
998_Neutral_1_withNoise.wav	Neutral	10	3	0.0583384	22	Normal	26	Male	None
999_Interrogative_3.wav	Interrogative	NULL	1	0.3532561	22	Normal	26	Male	None
999_Imperative_4_withNoise.wav	Imperative	0	2	4.6623523	22	Normal	26	Male	None
998_Interrogative_4_withNoise.wav	Interrogative	0	1	0.8292017	22	Normal	26	Male	None
998_Interrogative_3.wav	Interrogative	NULL	1	0.4316085	22	Normal	26	Male	None
999_Neutral_2.wav	Neutral	NULL	3	1.7860699	22	Normal	26	Male	None
998_Interrogative_3_withNoise.wav	Interrogative	0	1	0.3798819	22	Normal	26	Male	None
999_Neutral_2_withNoise.wav	Neutral	10	3	0.3374821	22	Normal	26	Male	None
999_Interrogative_4_withNoise.wav	Interrogative	0	1	0.365427	22	Normal	26	Male	None
999_Interrogative_2_withNoise.wav	Interrogative	10	2	2.9607319	23	Normal	25	Male	None
998_Imperative_3.wav	Imperative	NULL	3	2.9607521	23	Normal	25	Male	None
[truncated: 966 more rows]
